# Supplementary material for: Circulating microRNAs and Outcome in Patients with Acute Heart Failure
Source: PLoS One. 2015 Nov 18;10(11):e0142237. doi: 10.1371/journal.pone.0142237 (PMC4651494; doi:10.1371/journal.pone.0142237)
Supplement: S1 Table — (XLSX) [file pone.0142237.s002.xlsx]

## Sheet: training-cohort
groupe	miR 1	miR 21	miR 23	miR 126	miR 423-5p	death	readmission	lvef	age	gender	chronic_heart_failure	sbp_at_admission	dbp_at_admission	creatinine_at_admission	sodium_at_admission	atrial_fibrillation	bnp_at_admission
CHF	1.2e-05	0.012691	0.0044024	0.0084	0.0012	0	0	NA	NA	NA	0	NA	NA	NA	NA	0	NA
ADHF	2.2e-05	0.086569	0.0238478	0.025	0.0066	0	1	NA	61	1	0	163	108	619	141	0	4755
de novo AHF	5e-06	0.004613	0.001631	0.0012	0.0002	0	1	NA	93	1	0	155	82	113	143	0	924
Control	3e-06	0.0041	0.002981	0.0015	0.0001	0	1	NA	58	2	0	158	96	59	141	0	16
Control	7e-06	0.018496	0.0072557	0.0056	0.0003	0	1	NA	58	2	0	158	96	59	141	0	16
de novo AHF	1e-07	0.005486	0.0021522	0.0013	0.0003	0	1	NA	74	2	0	130	91	95	137	1	723
ADHF	2.4e-05	0.01275	0.0056665	0.0052	0.0003	0	1	NA	86	2	1	130	81	67	139	0	554
de novo AHF	3.2e-05	0.024349	0.0134151	0.0082	0.0004	0	0	NA	76	1	0	156	78	78	137	0	834
de novo AHF	3e-06	0.003151	0.0028398	0.0012	0.0001	0	1	NA	60	2	0	235	134	744	140	0	818
ADHF	1e-07	0.003799	0.0015975	0.0009	0.0001	1	1	20	75	1	1	158	107	115	138	0	2841
ADHF	0.000238	0.098984	0.0313223	0.0171	0.001	0	0	25	71	1	1	173	103	97	139	0	2620
ADHF	3e-06	0.003217	0.0019804	0.0012	0.0001	0	1	NA	79	2	1	126	62	239	132	0	905
ADHF	1e-07	0.010896	0.0021225	0.0019	0.0002	0	1	NA	76	1	0	103	58	95	139	0	1151
Control	5.7e-05	0.009889	0.0053361	0.0031	0.0002	0	1	60	62	1	0	157	87	67	138	0	50
Control	5.2e-05	0.024518	0.0084315	0.0061	0.0004	0	1	NA	64	2	0	129	69	83	140	0	141
ADHF	1.7e-05	0.012231	0.0051069	0.0025	0.0002	0	1	NA	86	1	1	118	60	96	137	0	1008
de novo AHF	1.8e-05	0.004334	0.0025241	0.0013	0.0001	0	1	NA	100	2	0	184	90	83	143	0	1190
ADHF	9e-05	0.040386	0.0126914	0.0083	0.0011	0	0	NA	89	2	1	126	83	75	138	1	1401
ADHF	2e-05	0.016478	0.0059896	0.0044	0.0007	0	1	NA	61	2	0	168	101	92	138	0	4350
Control	0.000111	0.052556	0.0209051	0.0133	0.0018	0	1	NA	78	2	0	180	100	81	139	0	412
de novo AHF	1.1e-05	0.013508	0.0057191	0.0023	0.0004	0	1	60	82	2	0	NA	NA	63	141	1	1070
ADHF	7e-06	0.005336	0.0024381	0.0016	0.0002	0	1	40	72	1	1	175	84	72	141	0	1012
de novo AHF	2e-06	0.003331	0.001334	0.0008	0.0001	0	0	NA	82	1	0	132	91	99	139	1	1081
ADHF	1.6e-05	0.012721	0.00253	0.0019	0.0002	0	1	NA	79	1	0	135	84	86	139	1	1520
Control	5e-06	0.00588	0.0019667	0.0019	0.0002	1	1	NA	78	1	0	123	75	140	142	1	260
de novo AHF	0.000169	0.00734	0.0060872	0.0035	0.0003	1	0	45	88	1	1	101	68	243	132	1	2472
ADHF	7e-06	0.006801	0.0027431	0.0013	0.0002	1	0	NA	71	1	1	117	74	112	141	0	3501
ADHF	4e-06	0.002595	0.0015538	0.0009	0.0001	0	1	60	89	2	1	113	61	115	140	1	1693
NA	NA	NA	NA	NA	NA	NA	NA	NA	NA	NA	NA	NA	NA	NA	NA	NA	NA
Control	1.2e-05	0.011307	0.0032246	0.0032	0.0003	0	1	NA	80	2	0	151	78	73	133	0	123
ADHF	2.9e-05	0.009618	0.00734	0.0055	0.0004	0	1	NA	76	1	1	150	90	108	141	0	1031
de novo AHF	3e-06	0.002339	0.0012447	0.0011	0.0001	0	1	NA	75	1	0	101	64	358	137	0	2400
de novo AHF	7e-06	0.003545	0.002008	0.0011	0.0001	0	0	NA	70	1	1	147	62	109	142	1	722
ADHF	1.5e-05	0.007289	0.0030861	0.002	0.0004	0	1	NA	74	1	1	166	89	117	143	1	856
ADHF	1e-05	0.004216	0.002388	0.0015	0.0001	0	1	NA	90	1	1	97	57	137	132	1	880
Control	0.000113	0.04915	0.0226136	0.014	0.0004	0	1	NA	70	1	0	212	97	88	136	0	86
de novo AHF	0.000264	0.245421	0.0240692	0.075	0.0108	0	1	NA	76	2	0	166	125	87	148	1	564
Control	2e-06	0.003545	0.0017003	0.0009	0.0002	0	1	NA	64	2	0	182	64	67	137	0	129
ADHF	1e-07	0.001501	0.0008384	0.0005	0.0001	1	0	20	81	1	1	81	65	411	124	1	4096
ADHF	1e-06	0.007289	0.0030226	0.0014	0.0002	0	1	NA	62	1	1	134	78	150	135	0	2092
ADHF	3e-06	0.005048	0.002981	0.0007	0.0002	1	0	NA	89	2	1	95	59	181	136	0	NA
ADHF	6e-06	0.002355	0.0021079	0.0013	0.0001	0	1	NA	50	2	1	184	91	69	137	0	493
ADHF	4e-06	0.006801	0.0046453	0.0016	0.0002	0	1	30	63	1	1	133	75	113	139	0	549
Control	2e-05	0.006258	0.0024213	0.0019	0.0001	0	0	NA	60	1	0	133	72	102	134	0	130
ADHF	1.1e-05	0.005336	0.0027431	0.0023	0.0002	0	1	NA	91	1	0	152	74	158	129	0	931
Control	1.2e-05	0.004187	0.0027053	0.0016	0.0002	1	0	NA	72	2	0	110	60	54	140	0	148
de novo AHF	1.7e-05	0.028426	0.0035532	0.003	0.0012	1	0	NA	87	1	0	147	85	107	142	0	365
ADHF	1e-07	0.00942	0.0031509	0.0012	0.0003	0	1	NA	75	1	1	158	78	146	134	0	3025
ADHF	1e-07	0.00198	0.0009631	0.0004	0.0001	0	1	25	76	1	1	139	84	144	139	1	969
Control	2.5e-05	0.005563	0.0025241	0.0019	0.0001	0	1	NA	75	2	0	140	84	69	145	0	NA
ADHF	1e-06	0.004776	0.0024894	0.002	0.0002	0	1	NA	89	2	1	143	66	120	127	0	753
de novo AHF	0.000111	0.068869	0.0170983	0.0148	0.002	0	1	NA	76	1	1	148	75	188	142	1	2806
Control	2e-06	0.003521	0.0028595	0.0021	0.0002	0	1	NA	47	1	0	128	73	107	138	0	10
ADHF	2e-06	0.002339	0.0008862	0.0004	0.0001	0	1	60	75	1	1	148	75	188	142	1	2806
ADHF	2e-06	0.003521	0.0015218	0.0006	0.0002	0	1	60	76	1	1	138	96	96	141	1	1583
de novo AHF	1.5e-05	0.008629	0.0021127	0.0014	0.0004	0	1	NA	84	2	0	192	122	88	140	1	824
Control	1.1e-05	0.009355	0.0061296	0.0037	0.0002	0	1	60	86	1	0	115	64	85	140	1	146
Control	5.2e-05	0.018283	0.0067386	0.0047	0.0002	0	1	60	86	1	0	115	64	85	140	1	146
de novo AHF	1e-07	0.019192	0.0093986	0.0059	0.001	0	1	NA	83	2	0	191	114	58	136	0	2505
ADHF	3e-06	0.006172	0.0030017	0.0014	0.0003	0	1	NA	76	1	0	141	96	73	134	0	1506
de novo AHF	2.6e-05	0.007794	0.0036362	0.0028	0.0002	0	1	40	80	2	0	175	97	55	135	1	74
ADHF	5e-06	0.005601	0.0020788	0.0008	0.0001	0	1	NA	88	2	0	140	66	73.2	133	0	2929
ADHF	1e-06	0.002036	0.0010761	0.0008	0.0001	0	1	NA	97	2	0	163	75	110	141	0	526
ADHF	0.000209	0.042296	0.0170589	0.0099	0.0007	0	1	NA	81	2	1	211	109	107	142	1	329
ADHF	1e-07	0.001586	0.0009239	0.0004	0.0001	1	0	NA	86	2	1	118	73	57	128	1	450
ADHF	1.5e-05	0.010846	0.003456	0.0023	0.0001	0	1	NA	79	2	1	158	62	108	138	0	1123
de novo AHF	3.7e-05	0.057512	0.0107464	0.0102	0.0049	1	0	NA	89	1	0	136	96	112	143	1	938
ADHF	1e-06	0.004129	0.0015538	0.0007	0.0002	0	1	20	70	1	1	NA	NA	205	145	1	2854
Control	8.3e-05	0.007477	0.0043846	0.0034	0.0002	0	1	NA	73	2	0	135	76	63	137	0	NA
ADHF	5e-06	0.011049	0.0028794	0.001	0.0004	1	0	35	83	1	1	100	60	163	136	1	1825
ADHF	5e-06	0.008549	0.0066152	0.0045	0.0003	0	0	NA	75	2	1	146	78	90	125	1	946
de novo AHF	2e-06	0.012517	0.0041005	0.0013	0.0002	0	1	50	85	2	0	158	98	149	134	1	707
ADHF	1.4e-05	0.010871	0.0034401	0.0021	0.0004	0	1	NA	91	2	1	122	56	75	141	0	422
ADHF	1.2e-05	0.016326	0.0040534	0.0022	0.0003	1	0	NA	90	2	1	136	70	66	141	1	1358
ADHF	7e-06	0.011125	0.0049788	0.0021	0.0003	1	0	NA	90	2	1	136	70	66	141	1	1358
de novo AHF	2.1e-05	0.017257	0.0041385	0.0032	0.0005	0	1	NA	62	1	0	110	80	72	142	0	1860
de novo AHF	9e-06	0.019148	0.0048538	0.0036	0.0005	0	1	45	78	2	1	178	84	84	137	0	1918
ADHF	2e-06	0.004187	0.0015218	0.0006	0.0001	0	1	15	71	1	1	110	81	224	136	0	3208
ADHF	4.5e-05	0.012203	0.0050951	0.0036	0.0004	1	1	NA	97	2	1	130	84	66	122	1	1567
ADHF	4e-06	0.004275	0.0019942	0.0012	0.0001	0	1	30	66	1	1	128	76	88	132	0	952
ADHF	6e-06	0.011518	0.0096183	0.0047	0.0003	1	0	NA	101	2	0	108	48	135	137	0	951
de novo AHF	3e-06	0.002228	0.0012107	0.0007	0.0001	1	1	NA	81	2	0	200	112	259	130	0	1273
ADHF	6.4e-05	0.032203	0.0125457	0.0122	0.0006	0	1	45	78	1	1	NA	NA	81	141	0	755
ADHF	3e-06	0.004979	0.0014905	0.0006	0.0001	0	1	25	69	1	1	114	83	63	138	0	3102
ADHF	5e-06	0.004158	0.002388	0.0013	0.0001	0	1	65	72	1	1	189	81	399	136	1	893
de novo AHF	4e-06	0.031907	0.0124303	0.0049	0.0015	0	0	NA	56	2	0	125	69	79	131	0	106
de novo AHF	1e-06	0.004843	0.0028398	0.0017	0.0001	0	1	NA	76	2	0	129	66	58.1	143	0	283
de novo AHF	0.000406	0.075016	0.0114646	0.0042	0.0009	1	1	NA	94	2	0	124	74	84	142	0	2869
ADHF	6e-06	0.007494	0.0029196	0.0013	0.0002	0	1	43	48	1	1	220	129	120	134	0	2138
Control	9e-06	0.008088	0.0025772	0.0025	0.0003	0	1	NA	81	2	0	123	73	76	138	0	39
Control	4.1e-05	0.023958	0.0055499	0.0066	0.0007	0	1	NA	81	2	0	123	73	76	138	0	39
ADHF	6.1e-05	0.014579	0.0063899	0.004	0.0005	0	0	30	66	1	1	120	70	141	134	1	4522
Control	5e-06	0.022302	0.0062728	0.0047	0.0005	0	1	NA	69	1	0	149	69	56	131	0	230
ADHF	0.000141	0.028229	0.0078306	0.0063	0.0014	0	1	46	70	1	1	131	86	103	138	0	917
de novo AHF	1e-07	0.012118	0.0030932	0.0031	0.0003	0	1	NA	101	2	0	151	75	63	136	1	1803
ADHF	1e-07	0.003496	0.0019942	0.001	0.0001	1	1	20	75	1	1	140	79	132	131	0	1642
ADHF	2.1e-05	0.01468	0.0039334	0.0027	0.0005	0	1	30	63	1	1	124	72	93	138	0	493
Control	1.3e-05	0.009889	0.0046133	0.0033	0.0002	0	1	NA	59	1	0	126	116	80	137	0	10
Control	7e-06	0.007239	0.0048426	0.0032	0.0002	0	1	NA	59	1	0	126	116	80	137	0	10
ADHF	4e-06	0.037944	0.0046133	0.0028	0.0011	0	1	20	66	1	1	110	70	402	133	0	NA
ADHF	2.4e-05	0.020617	0.0109722	0.0057	0.0007	1	1	35	78	1	1	198	97	73	139	1	1031
Control	6.8e-05	0.011979	0.0025891	0.0022	0.0002	0	1	NA	77	1	0	147	72	63	137	0	14
de novo AHF	1.1e-05	0.00881	0.0025831	0.0016	0.0001	0	1	NA	57	1	0	102	71	62	139	0	503
de novo AHF	4e-06	0.011544	0.0017643	0.0012	0.0002	0	1	55	76	1	1	128	74	105	139	1	652
de novo AHF	1.1e-05	0.00373	0.0019713	0.0011	0.0001	0	1	NA	81	2	0	117	57	100	141	1	682
Control	6e-06	0.003545	0.003472	0.0018	0.0001	0	1	NA	83	2	0	185	94	58	139	0	112
ADHF	9.8e-05	0.005759	0.0036447	0.0024	0.0003	0	1	30	30	1	1	114	77	101	139	0	1274
ADHF	1e-06	0.003308	0.0019396	0.001	0.0001	0	1	NA	96	1	1	129	66	121	144	0	1004
ADHF	1.1e-05	0.016592	0.0049673	0.0032	0.0005	0	1	30	60	1	1	108	86	85	134	0	1484
de novo AHF	1.2e-05	0.019237	0.0050483	0.0022	0.0008	0	0	NA	69	1	0	130	80	77	144	1	4505
ADHF	6e-06	0.006003	0.0035205	0.0016	0.0002	1	1	NA	90	2	1	112	70	108	137	0	NA
de novo AHF	1e-07	0.006045	0.002008	0.0013	0.0001	0	1	NA	71	2	0	132	93	60	135	1	679
ADHF	2e-06	0.003401	0.0017725	0.0012	0.0002	1	1	NA	78	1	1	153	59	264	142	0	2642
de novo AHF	4e-06	0.004072	0.0031729	0.0014	0.0001	0	1	NA	88	2	0	159	89	58	142	1	545
de novo AHF	4e-06	0.008471	0.0030577	0.0021	0.0002	0	1	NA	71	1	0	146	85	90	133	0	340
ADHF	2.7e-05	0.012007	0.0083732	0.0055	0.0006	0	1	NA	80	1	1	135	72	149	145	1	184
ADHF	4e-06	0.004158	0.0028398	0.0013	0.0001	1	1	35	78	1	1	126	96	85	144	1	899
Control	4.6e-05	0.015625	0.0107464	0.006	0.0004	0	1	NA	56	1	0	162	89	103	139	0	230
de novo AHF	2.8e-05	0.071298	0.02836	0.0044	0.001	0	0	NA	73	2	0	131	87	177	126	0	990
ADHF	2e-06	0.003521	0.0020502	0.001	0.0001	0	1	48	64	2	1	140	90	96	139	0	2840
ADHF	4.8e-05	0.024689	0.0162885	0.0147	0.0009	0	0	NA	48	1	0	132	56	81	139	0	327
ADHF	1e-07	0.005921	0.0016769	0.0009	0.0002	0	1	NA	79	1	0	NA	NA	184	138	0	1738
de novo AHF	2e-06	0.006708	0.0028007	0.002	0.0002	0	1	NA	67	2	0	128	54	54	133	1	155
Control	1.5e-05	0.008201	0.002668	0.0023	0.0002	0	1	NA	82	1	0	185	94	74	140	0	91
ADHF	4e-06	0.006944	0.0032621	0.0025	0.0003	1	0	NA	92	1	1	147	73	86	133	1	404
de novo AHF	7e-06	0.035897	0.0090366	0.0032	0.0008	1	0	NA	69	1	0	142	117	114	115	0	1657
de novo AHF	2e-06	0.00636	0.0023605	0.0015	0.0001	0	1	NA	74	1	0	133	70	78	135	0	738
de novo AHF	1.1e-05	0.004979	0.0025772	0.0015	0.0002	0	1	NA	75	1	1	NA	NA	148	139	0	1928
ADHF	8e-06	0.008974	0.0074943	0.0035	0.0005	1	1	65	60	1	1	117	77	96	139	0	384
de novo AHF	4e-06	0.006524	0.0031076	0.0017	0.0003	0	1	NA	90	2	0	124	89	58	128	1	3443
ADHF	5e-06	0.002687	0.0017603	0.0008	0.0001	0	1	NA	89	1	1	106	54	120	142	0	4676
ADHF	1e-05	0.042101	0.0144779	0.0093	0.001	0	0	75	58	1	1	NA	NA	72	139	1	341
de novo AHF	0.00033	0.077661	0.0215426	0.0117	0.0025	1	1	NA	83	2	0	204	84	95	141	0	406
ADHF	2e-06	0.005048	0.0032621	0.0019	0.0002	1	1	20	81	1	1	107	70	128	134	0	323
de novo AHF	4e-06	0.004876	0.0025772	0.0016	0.0002	1	0	NA	93	1	0	160	79	93	137	0	1318
Control	6e-06	0.032804	0.01468	0.01	0.0013	0	1	NA	69	1	0	108	47	57	136	0	57
Control	4.7e-05	0.044194	0.0301855	0.0247	0.0012	0	1	NA	55	1	0	117	76	47	135	0	NA
de novo AHF	1e-06	0.002743	0.0016198	0.0008	0.0001	0	1	NA	87	2	0	159	88	72	137	1	551
Control	1.2e-05	0.010027	0.0050483	0.0032	0.0002	1	0	44	88	2	0	134	82	76	139	0	181
Control	1.4e-05	0.020193	0.0125167	0.0091	0.0009	1	0	44	88	2	0	134	82	76	139	0	181
de novo AHF	1e-05	0.021051	0.0111254	0.0068	0.0009	1	0	NA	90	1	0	118	70	77	138	0	77
de novo AHF	2.1e-05	0.034197	0.0238478	0.0183	0.0014	0	1	NA	99	2	0	189	99	83	139	0	2787
de novo AHF	1e-06	0.022097	0.0083154	0.005	0.0019	0	1	40	53	1	0	94	71	130	131	0	1863
de novo AHF	6.2e-05	0.012869	0.0094859	0.0063	0.0004	0	1	NA	74	1	0	124	61	89	130	0	648
ADHF	6e-06	0.003195	0.0023551	0.0014	0.0002	0	1	20	69	1	1	148	94	130	138	0	1503
Control	7.3e-05	0.019777	0.0106722	0.011	0.0012	0	1	NA	77	1	0	120	60	103	142	0	85
ADHF	2e-05	0.021344	0.0090995	0.0077	0.0006	0	1	NA	69	1	1	144	87	115	138	0	811
ADHF	1e-07	0.01209	0.0053732	0.0019	0.0011	0	0	25	53	1	1	139	83	283	117	0	1875
de novo AHF	3e-06	0.015198	0.0083732	0.0062	0.0005	0	0	NA	84	1	0	130	60	175	138	0	1079
ADHF	1.4e-05	0.024349	0.007041	0.0042	0.0003	0	1	NA	62	1	1	113	78	108	138	1	1082
ADHF	5.5e-05	0.017098	0.013139	0.01	0.0006	0	1	65	77	2	1	146	72	194	141	0	1136
de novo AHF	8.2e-05	0.026096	0.0155171	0.0114	0.0011	0	0	NA	67	1	0	129	61	85	139	0	426
ADHF	1e-07	0.014279	0.0067542	0.0041	0.0007	0	1	NA	53	1	1	109	78	131	139	0	3294
Control	9e-06	0.006003	0.0026496	0.0018	0.0002	0	1	NA	62	2	0	161	102	80	142	0	NA
Control	8e-06	0.00519	0.0023227	0.0011	0.0001	0	0	NA	79	1	0	94	45	62	139	0	31
ADHF	2.2e-05	0.010846	0.0028662	0.0021	0.0003	0	1	40	69	1	1	143	73	69	131	1	3185
ADHF	3e-06	0.0019	0.0009303	0.0007	0.0001	0	1	55	75	2	0	135	54	225	141	0	785
de novo AHF	2e-06	0.004456	0.0017725	0.0013	0.0002	0	1	NA	83	2	0	168	97	166	136	1	3392
de novo AHF	5e-06	0.323088	0.0260965	0.0021	0.0053	0	0	NA	53	1	0	124	82	191	141	0	11600
Control	1.6e-05	0.003044	0.0018736	0.0011	0.0001	0	1	NA	92	2	0	173	65	66	136	0	157
Control	5e-06	0.006723	0.0024779	0.0017	0.0002	0	1	NA	92	2	0	173	65	66	136	0	157
de novo AHF	2e-06	0.005373	0.0025417	0.0019	0.0002	0	1	NA	95	2	0	148	73	146	131	1	618
Control	6e-06	0.006754	0.0047429	0.0024	0.0002	0	1	NA	79	1	0	134	58	206	136	0	150
Control	5.2e-05	0.028756	0.0048092	0.0049	0.0011	0	1	NA	70	1	0	132	84	64	139	0	38
Control	5e-06	0.009099	0.0044871	0.0027	0.0003	0	1	NA	70	1	0	132	84	64	139	0	38
Control	1e-07	0.00296	0.0017725	0.0014	0.0001	0	1	NA	73	2	0	135	72	52	136	0	425
ADHF	1e-06	0.00471	0.0013811	0.0011	0.0002	0	1	10	57	1	1	72	37	113	132	0	2077
de novo AHF	5.5e-05	0.003852	0.002981	0.0011	0.0001	0	1	NA	73	1	0	162	79	117	139	0	719
ADHF	1.1e-05	0.006331	0.0022539	0.0011	0.0001	0	1	65	94	2	1	126	86	104	133	0	4647
ADHF	5e-06	0.004334	0.0027241	0.0017	0.0002	0	1	65	90	1	1	94	50	330	135	0	577
Control	8.8e-05	0.013729	0.0062295	0.0041	0.0003	0	1	NA	55	1	0	127	89	66	140	0	NA
Control	1e-07	0.003472	0.0019129	0.0019	0.0002	0	1	NA	47	1	0	119	78	76	136	0	10
Control	5e-06	0.006708	0.0021822	0.0022	0.0002	0	1	NA	73	2	0	136	81	59	137	0	NA
de novo AHF	1.9e-05	0.00613	0.0035205	0.0022	0.0001	0	1	NA	78	2	0	150	81	652	109	0	1306
Control	1e-06	0.002405	0.0013526	0.0007	0.0001	0	1	NA	75	2	0	122	75	60	141	0	225
Control	2.7e-05	0.009641	0.0031148	0.0021	0.0002	0	1	NA	75	2	0	122	75	60	141	0	225
Control	0.00019	0.044811	0.0210505	0.0157	0.0004	0	1	65	68	1	0	145	71	89	139	0	83
ADHF	9e-06	0.00942	0.0064343	0.0032	0.0002	0	1	NA	78	2	1	170	90	58	137	0	1024
Control	1e-06	0.006848	0.0036955	0.002	0.0002	0	1	NA	67	1	0	108	58	69	133	0	NA
Control	2.3e-05	0.014885	0.0041005	0.0026	0.0003	0	1	NA	67	1	0	108	58	69	133	0	NA
de novo AHF	1e-06	0.004139	0.0012051	0.0007	0.0002	0	1	NA	84	2	0	181	95	62	140	1	382
Control	7e-06	0.014082	0.0038525	0.0023	0.0002	0	1	NA	62	2	0	148	88	79	137	0	15
Control	1.1e-05	0.005324	0.0015502	0.0016	0.0001	1	0	NA	82	1	0	134	74	82	140	0	345
Control	5.6e-05	0.023089	0.0086886	0.0055	0.0004	0	1	NA	57	1	0	124	75	60	140	0	NA
ADHF	2e-06	0.015198	0.0032848	0.0014	0.001	0	1	NA	67	1	0	90	50	195	138	1	3891
ADHF	2.5e-05	0.008669	0.0069441	0.0065	0.0003	0	0	30	69	1	0	187	76	94	147	0	1265
ADHF	2.2e-05	0.014579	0.0066152	0.0056	0.0007	0	1	NA	76	2	0	130	90	62	142	1	1551
de novo AHF	6e-06	0.005411	0.0030648	0.0019	0.0002	0	1	NA	84	2	0	180	70	106	144	0	1260
ADHF	6e-06	0.01176	0.0016198	0.001	0.0003	0	0	20	53	1	1	131	75	98	135	0	4574
de novo AHF	6.4e-05	0.006848	0.0051187	0.0035	0.0002	0	1	NA	67	2	0	155	105	67	137	0	2331
ADHF	4e-06	0.003496	0.0016538	0.0009	0.0001	0	1	NA	78	1	0	181	75	137	137	0	429
de novo AHF	2e-06	0.004187	0.0024381	0.0017	0.0001	0	1	NA	86	2	0	139	63	116	131	0	128
ADHF	1e-07	0.003308	0.0023066	0.0013	0.0001	0	1	40	70	1	1	176	76	203	139	0	122
de novo AHF	1e-07	0.005759	0.0016538	0.0005	0.0006	0	0	NA	76	1	0	151	75	70	139	1	1740
Control	3.9e-05	0.014478	0.0083732	0.0068	0.001	0	1	NA	75	2	0	123	79	59	103	0	204
de novo AHF	6e-06	0.009753	0.0048426	0.0023	0.0004	0	1	NA	48	1	0	208	133	122	141	0	1724
de novo AHF	3e-06	0.010237	0.0049102	0.0025	0.0003	0	1	NA	73	1	0	150	78	124	142	0	3567
ADHF	1.4e-05	0.021894	0.0046026	0.0069	0.0011	0	1	15	72	1	1	176	98	110	141	0	2950
de novo AHF	5e-06	0.005154	0.0026313	0.0015	0.0002	0	1	NA	81	1	0	155	89	74	135	1	1415
Control	4e-06	0.003521	0.0021822	0.0015	0.0001	0	1	NA	45	1	0	125	74	77	140	0	28
ADHF	1e-07	0.003308	0.0015864	0.0007	0.0002	0	0	20	74	1	0	102	74	196	137	1	1132
de novo AHF	1.6e-05	0.016554	0.0056534	0.0041	0.0005	1	1	NA	81	2	0	169	67	87	137	1	770
ADHF	6e-06	0.006801	0.0027053	0.0018	0.0003	0	1	25	66	1	1	130	84	66	136	0	1894
ADHF	1.1e-05	0.01323	0.0079216	0.0063	0.0005	1	0	NA	95	1	1	130	74	161	137	1	2000
ADHF	1e-07	0.045019	0.0097978	0.0081	0.0013	0	1	NA	87	1	0	107	68	116	138	0	1730
ADHF	8e-06	0.014478	0.0086685	0.0041	0.0008	1	1	NA	95	2	1	112	95	66	141	0	3070
de novo AHF	2e-06	0.002228	0.0012276	0.0007	0.0001	0	1	65	84	1	0	112	67	253	133	0	2924
de novo AHF	3e-06	0.008912	0.0026313	0.0012	0.0002	1	1	NA	93	2	0	150	82	172	138	0	9570
de novo AHF	1.3e-05	0.006215	0.0043343	0.0022	0.0003	1	0	NA	83	2	0	192	81	66	131	0	3556
ADHF	8e-06	0.017701	0.0100268	0.0046	0.0004	0	1	40	65	1	0	112	64	NA	142	0	884
ADHF	1e-07	0.005448	0.001631	0.0009	0.0003	0	1	15	39	1	1	122	59	136	130	0	2604
ADHF	2e-06	0.004245	0.0021079	0.0014	0.0002	0	1	30	69	1	1	99	61	139	137	0	2439
ADHF	1e-07	0.003065	0.0017725	0.0009	0.0001	0	1	15	48	1	1	110	75	95	124	0	8702
ADHF	1e-07	0.002801	0.0012191	0.0008	0.0001	1	1	20	77	1	1	98	65	288	143	0	2686
ADHF	1.8e-05	0.006615	0.0044561	0.0023	0.0003	1	1	69	91	1	0	103	76	124	138	1	633
de novo AHF	3.4e-05	0.016101	0.0067698	0.0054	0.0003	0	1	NA	60	1	0	166	93	83	142	0	11
ADHF	1e-07	0.003961	0.0015646	0.0007	0.0002	0	1	35	82	2	1	102	51	189	141	0	1027
ADHF	1e-07	0.003285	0.0018097	0.0014	0.0002	0	1	NA	32	1	1	116	62	93	138	0	329
ADHF	7e-06	0.007867	0.0031076	0.002	0.0004	0	1	NA	63	1	1	122	76	145	130	1	2504
ADHF	2.9e-05	0.017824	0.008258	0.0041	0.0004	0	0	NA	89	2	1	126	70	73	142	1	852
de novo AHF	1.1e-05	0.010143	0.0062873	0.0028	0.0002	0	1	65	84	1	0	128	62	108	132	1	810
de novo AHF	5e-06	0.003826	0.0018606	0.0008	0.0002	1	0	NA	88	2	0	177	86	139	144	0	NA
de novo AHF	0.000114	0.009889	0.0037471	0.0008	0.0003	0	1	NA	87	1	0	151	81	97	142	0	3790
de novo AHF	5e-06	0.004581	0.0019667	0.0015	0.0001	0	0	NA	50	1	0	132	89	68	142	0	1586
de novo AHF	2e-06	0.006754	0.0025594	0.0013	0.0004	0	1	NA	59	1	0	151	111	125	139	0	2611
de novo AHF	6e-06	0.003002	0.0016653	0.0006	0.0001	0	1	NA	39	1	0	134	92	986	141	0	2114
ADHF	6e-06	0.006708	0.0019804	0.0014	0.0002	0	1	NA	50	1	0	128	81	68	136	0	1519
de novo AHF	0.000171	0.014714	0.0067231	0.0044	0.0005	0	0	NA	96	2	0	140	80	58	140	1	1239
ADHF	0.000106	0.025383	0.0132304	0.0074	0.0017	1	0	25	78	1	0	114	63	149	137	0	687
de novo AHF	5e-06	0.009753	0.0023551	0.0016	0.0003	0	1	70	73	2	0	98	45	120	140	0	1186
Control	5e-06	0.003401	0.0027431	0.002	0.0002	0	1	40	80	2	0	182	94	67	139	1	119
de novo AHF	7e-06	0.004425	0.0030436	0.0018	0.0001	0	1	NA	88	2	0	106	67	61	139	0	996
de novo AHF	3e-06	0.014411	0.0054231	0.0022	0.0003	0	1	NA	55	1	0	146	93	58	138	1	758
ADHF	0.000483	0.058856	0.0170195	0.0073	0.0008	0	1	25	66	1	1	157	78	85	132	0	1711
Control	0.000756	0.007391	0.0061296	0.0031	0.0002	0	1	NA	82	2	0	150	77	69	142	0	37
de novo AHF	1e-07	0.002631	0.0010911	0.0009	0.0001	0	1	70	81	2	0	NA	NA	92	139	1	320
Control	8e-06	0.015303	0.0054861	0.0071	0.0009	0	0	NA	47	1	0	192	98	55	136	0	136
de novo AHF	0.000309	0.149685	0.0423939	0.0298	0.0043	0	1	NA	53	1	0	170	117	62	138	1	402
ADHF	1.3e-05	0.007494	0.0043043	0.002	0.0003	0	1	65	58	2	1	141	110	84	136	0	209
de novo AHF	6.7e-05	0.012316	0.0059896	0.0032	0.0002	0	1	65	84	2	1	NA	NA	86	139	1	1244
ADHF	7e-06	0.004364	0.0028794	0.0013	0.0002	1	1	NA	79	1	1	134	68	73	143	0	278
de novo AHF	3.4e-05	0.026583	0.0066921	0.0045	0.0006	0	1	NA	64	1	0	249	168	125	137	0	3082
de novo AHF	1.6e-05	0.003696	0.0017972	0.0008	0.0001	0	1	38	68	1	1	146	95	170	137	0	3257
de novo AHF	1e-07	0.003285	0.0017725	0.0011	0.0002	0	1	NA	77	2	0	143	100	75	143	1	195
ADHF	2e-05	0.006115	0.0022229	0.0014	0.0001	0	1	NA	57	1	1	137	87	100	134	0	2915
de novo AHF	2e-06	0.008373	0.002022	0.0016	0.0001	0	0	NA	73	1	0	147	79	68	140	1	632
de novo AHF	2e-05	0.015339	0.0039425	0.0018	0.0005	0	1	NA	65	2	0	140	72	50	138	0	1468
ADHF	1e-06	0.007239	0.0019262	0.0011	0.0005	0	1	20	74	1	1	183	103	142	137	0	2283
ADHF	2.5e-05	0.010333	0.0027878	0.0027	0.0005	0	1	69	91	1	1	113	83	115	130	1	946
de novo AHF	4.8e-05	0.022614	0.0079399	0.0052	0.0004	0	1	NA	74	2	0	128	75	75	133	0	743
ADHF	2e-06	0.003645	0.001835	0.0007	0.0001	0	1	30	37	1	0	84	61	82	134	0	2600
ADHF	4e-06	0.009037	0.0034006	0.0016	0.0003	1	0	NA	61	1	0	101	62	173	138	0	7173
Control	9e-06	0.003773	0.0032395	0.0019	0.0001	0	1	NA	56	1	0	179	82	NA	NA	0	32
de novo AHF	4e-06	0.002631	0.0014397	0.001	0.0002	0	0	NA	72	1	0	146	112	84	148	0	2272
Control	5e-06	0.007867	0.0049788	0.0042	0.0004	0	1	40	80	2	0	146	61	62	139	0	173
ADHF	1.9e-05	0.034754	0.0067231	0.0026	0.0005	0	1	18	64	1	1	170	90	89	142	0	2986
de novo AHF	1.8e-05	0.006992	0.0034962	0.0026	0.0002	0	0	NA	83	1	0	124	70	97	136	0	512
ADHF	1.6e-05	0.009227	0.0044253	0.0029	0.0004	0	1	20	53	1	1	125	72	74	132	0	2337
Control	1.2e-05	0.008549	0.0036447	0.0025	0.0003	0	1	NA	73	2	0	148	108	58	140	0	45
ADHF	1e-07	0.002743	0.0012886	0.0008	0.0001	0	1	NA	77	2	1	125	58	88	141	0	1466
ADHF	1e-07	0.004016	0.0018478	0.0011	0.0002	0	1	43	83	2	1	NA	NA	72	138	1	1984
de novo AHF	2.6e-05	0.073812	0.0540336	0.0382	0.0025	0	1	NA	55	1	0	98	81	64	127	0	2128
de novo AHF	1e-07	0.029977	0.0089122	0.0023	0.001	0	1	NA	84	1	0	110	70	157	138	0	961
ADHF	1e-06	0.002595	0.0009175	0.0006	0.0001	0	1	20	56	1	1	144	90	147	140	0	8252
de novo AHF	2.4e-05	0.015198	0.0120068	0.0057	0.0007	0	1	NA	65	2	0	155	94	62	138	1	732
de novo AHF	3.2e-05	0.01038	0.0079216	0.0042	0.0003	0	1	NA	89	2	0	189	71	62	138	0	281
ADHF	2.1e-05	0.018073	0.0063899	0.0035	0.0014	0	1	NA	92	2	1	NA	NA	156	137	1	1999
de novo AHF	6e-06	0.005759	0.0038259	0.0018	0.0002	0	1	NA	62	1	0	130	90	75	137	0	2540
de novo AHF	2.2e-05	0.019641	0.0138882	0.011	0.0009	0	1	NA	92	1	0	130	83	120	134	0	50
de novo AHF	5.4e-05	0.216134	0.0246888	0.0347	0.0175	0	1	60	70	1	0	144	61	125	138	1	NA
ADHF	7.3e-05	0.038741	0.0272047	0.0123	0.0012	0	1	35	70	2	1	154	100	62	142	0	614
de novo AHF	1.9e-05	0.007652	0.0054106	0.0025	0.0002	0	1	NA	85	1	1	NA	NA	187	139	0	938
de novo AHF	1e-06	0.025208	0.0105985	0.0045	0.0005	1	1	NA	67	1	1	131	83	312	132	1	3036
ADHF	9e-06	0.015303	0.0087895	0.0042	0.0005	0	1	25	54	1	1	91	NA	113	138	0	2375
de novo AHF	1.2e-05	0.008549	0.005962	0.003	0.0005	0	1	NA	71	1	0	201	96	97	135	0	431
Control	6e-06	0.021944	0.0162885	0.0075	0.0005	0	1	NA	69	1	0	143	75	75	133	0	51
de novo AHF	2.9e-05	0.024518	0.0129581	0.0079	0.0009	1	1	69	92	1	1	78	40	156	129	1	945
ADHF	1e-07	0.004843	0.0024213	0.0013	0.0002	0	1	35	82	2	1	161	83	66	138	0	1581
de novo AHF	3e-06	0.013322	0.0024551	0.0022	0.0007	0	1	NA	91	2	0	166	80	62	125	0	296
de novo AHF	3.3e-05	0.015625	0.0143779	0.0061	0.0005	1	1	NA	99	2	0	147	74	123	137	0	507
de novo AHF	1.9e-05	0.017217	0.0089122	0.0029	0.0003	0	1	NA	75	2	0	178	88	87	137	0	989
ADHF	1e-05	0.05366	0.018453	0.0114	0.002	0	1	NA	59	1	0	128	84	110	139	1	1857
ADHF	5.6e-05	0.049037	0.0289559	0.0213	0.0021	0	0	30	NA	1	0	NA	NA	72	134	0	931
CHF	1e-07	0.010309	0.0018255	0.0024	0.0009	0	0	NA	64	2	1	86	61	167	135	0	4191
CHF	2e-06	0.006258	0.0015244	0.0037	0.0009	0	0	NA	52	2	1	114	64	117	135	0	622
CHF	1e-07	0.00677	0.0012584	0.0024	0.0008	0	0	NA	66	2	1	175	102	324	152	1	1883
CHF	1e-07	0.015058	0.0032602	0.0049	0.0022	0	0	NA	72	2	1	108	71	151	135	1	2995
CHF	1e-07	0.016326	0.0043217	0.0049	0.0026	0	0	NA	89	1	1	86	60	135	138	1	2930
de novo AHF	1e-07	0.014919	0.0013676	0.0021	0.0016	0	0	NA	88	2	1	102	56	200	142	0	10000
de novo AHF	1e-07	0.011518	0.0029247	0.0052	0.0012	0	0	NA	61	2	1	88	54	216	136	0	2162
CHF	4e-06	0.009618	0.0028447	0.0047	0.0008	0	0	NA	61	2	1	88	54	216	136	0	2162
CHF	1e-07	0.002807	0.0005516	0.0009	0.0003	0	0	NA	75	2	1	108	59	123	135	1	399
de novo AHF	6.1e-05	0.029839	0.0097921	0.0112	0.002	0	0	NA	44	2	1	169	74	107	141	0	2300
de novo AHF	1e-06	0.011598	0.0028645	0.0045	0.0015	0	0	NA	50	1	1	113	74	86	139	0	2720
CHF	5e-06	0.010477	0.0033674	0.0069	0.0012	0	0	NA	67	2	1	113	80	161	139	0	460
CHF	1.3e-05	0.006848	0.0022165	0.0043	0.0005	0	0	NA	52	2	1	106	70	88	140	0	240
CHF	2e-06	0.003844	0.0009965	0.0016	0.0002	0	0	NA	43	2	1	99	58	100	141	0	900
CHF	4e-06	0.003529	0.0010955	0.0022	0.0002	0	0	NA	69	1	1	95	48	150	137	0	829
CHF	1.4e-05	0.009912	0.0032079	0.0062	0.001	0	0	NA	70	1	1	100	NA	82	142	0	1014
CHF	9.1e-05	0.060651	0.0183149	0.0325	0.0039	0	0	NA	58	2	1	NA	NA	158	NA	0	3599
de novo AHF	1e-07	0.007025	0.0021509	0.0045	0.0008	0	0	NA	49	2	1	120	70	119	133	0	3147
CHF	9e-06	0.012062	0.0038236	0.0078	0.0013	0	0	NA	56	2	0	NA	NA	101	NA	0	523
CHF	5e-06	0.008569	0.002642	0.0061	0.0013	0	0	NA	53	2	1	NA	NA	111	133	0	622
CHF	1.6e-05	0.036482	0.0128315	0.0243	0.0024	0	0	NA	70	2	1	135	70	NA	NA	0	1200
CHF	4.9e-05	0.066677	0.0311598	0.0489	0.0048	0	0	NA	62	2	1	NA	NA	NA	NA	0	366
CHF	1e-07	0.00822	0.0024822	0.0036	0.0011	0	0	NA	65	2	1	NA	NA	NA	NA	0	374
CHF	2.6e-05	0.096277	0.0311598	0.0425	0.0058	0	0	NA	46	2	0	NA	NA	92	NA	0	1068
CHF	3.9e-05	0.020428	0.0071352	0.0118	0.0026	0	0	NA	46	2	0	NA	NA	92	NA	0	1068
CHF	4e-06	0.006817	0.0022841	0.0038	0.0004	0	0	NA	41	2	1	110	70	87	NA	0	770
CHF	2e-06	0.009866	0.0018213	0.0041	0.0014	0	0	NA	52	2	1	125	82	88	NA	0	123
CHF	1e-07	0.001909	0.0007764	0.0018	0.0002	0	0	NA	64	2	0	NA	NA	91	NA	0	847
CHF	3e-06	0.003696	0.0015139	0.0029	0.0004	0	0	NA	69	2	1	73	64	192	NA	0	153
CHF	1e-07	0.005275	0.0018424	0.0034	0.0006	0	0	NA	28	2	1	93	61	150	NA	0	2800
CHF	6e-06	0.008277	0.0030559	0.0065	0.0005	0	0	NA	48	2	1	126	76	100	NA	0	469
CHF	1e-05	0.008871	0.0038681	0.0075	0.0006	0	0	NA	48	2	1	126	76	100	NA	0	469
CHF	1e-07	0.00125	0.000662	0.0011	0.0003	0	0	NA	72	2	0	110	90	195	NA	0	590
CHF	4.3e-05	0.069992	0.0336285	0.0482	0.0061	0	0	NA	75	2	0	160	100	127	NA	0	4700
CHF	2.7e-05	0.0264	0.017691	0.0319	0.003	0	0	NA	63	1	0	150	86	NA	124	0	520
CHF	6.1e-05	0.072796	0.0333192	0.06	0.0048	0	0	NA	46	2	0	NA	NA	NA	NA	0	245
CHF	0.000161	0.038741	0.0276322	0.0545	0.0045	0	0	NA	80	2	0	NA	NA	100	NA	0	563
CHF	1.5e-05	0.016364	0.0067503	0.0129	0.0011	0	0	NA	54	2	0	113	68	87	NA	0	149
CHF	5.6e-05	0.302149	0.0828032	0.1237	0.0124	0	0	NA	55	1	0	145	89	NA	NA	0	1
CHF	2.9e-05	0.013415	0.005809	0.0089	0.002	0	0	NA	79	2	1	NA	NA	150	NA	1	1042
CHF	2.3e-05	0.112917	0.034098	0.0466	0.0046	0	0	NA	79	2	1	NA	NA	150	NA	1	1042
CHF	3.1e-05	0.028822	0.0109406	0.0216	0.0025	0	0	NA	52	2	0	NA	NA	NA	NA	0	143
CHF	7e-06	0.011412	0.0018595	0.0056	0.0017	0	0	NA	62	1	1	NA	NA	91	NA	0	780
CHF	2e-06	0.004635	0.0028778	0.0063	0.0009	0	0	NA	65	2	1	NA	NA	91	NA	0	672
de novo AHF	1e-07	0.002405	0.0008399	0.0014	0.0003	0	0	NA	82	2	0	80	90	486	140	0	2725
de novo AHF	3e-06	0.008088	0.0011237	0.0019	0.0004	0	0	NA	88	2	1	NA	NA	113	137	0	794
de novo AHF	1e-07	0.005178	0.0015855	0.0022	0.0008	0	0	NA	61	2	0	163	72	23	NA	0	1127
de novo AHF	1.3e-05	0.064555	0.0151889	0.033	0.0057	0	0	NA	47	2	1	100	72	75	133	0	1767
CHF	1e-07	0.004063	0.0008857	0.0017	0.0007	0	0	NA	74	2	1	94	68	122	140	1	2751
CHF	6e-06	0.011518	0.0027669	0.0053	0.0015	0	0	NA	74	2	1	94	68	122	140	1	2751
CHF	6e-06	0.005653	0.0019747	0.0024	0.0008	0	0	NA	80	2	1	128	70	81	138	0	2029
de novo AHF	7e-06	0.043185	0.0135945	0.0104	0.0043	0	0	NA	90	1	1	135	70	76	132	0	443
CHF	2e-06	0.005759	0.0020538	0.0038	0.0005	0	0	NA	68	2	1	101	64	97	140	0	96
de novo AHF	7e-06	0.006115	0.0018986	0.004	0.0004	0	0	NA	47	1	1	130	70	87	138	0	2070
de novo AHF	1e-07	0.005693	0.0016605	0.0017	0.0006	0	0	NA	60	2	1	140	76	71	138	0	4494
de novo AHF	2e-06	0.006434	0.0020824	0.002	0.0007	0	0	NA	75	2	1	NA	NA	NA	NA	0	NA
