# Supplementary material for: Circulating microRNAs and Outcome in Patients with Acute Heart Failure
Source: PLoS One. 2015 Nov 18;10(11):e0142237. doi: 10.1371/journal.pone.0142237 (PMC4651494; doi:10.1371/journal.pone.0142237)
Supplement: S2 Table — (XLSX) [file pone.0142237.s003.xlsx]

## Sheet: validation-cohort
miR 423-5p	death	readmission	lvef	age	gender	chronic_heart_failure	sbp_at_admission	dbp_at_admission	creatinine_at_admission	sodium_at_admission	atrial_fibrillation	bnp_at_admission
0.0112506	0	0	18	78.4547	1	0	118	77	75	134	0	369.489
0.00952638	1	1	NA	77.888	1	0	150	75	201	135	0	287.145
0.00907519	0	1	20	19.2256	1	0	108	62	77	132	0	283.271
0.00852635	0	NA	NA	69	1	1	132	71	126	137	0	28.5292
0.00628507	0	0	NA	62.4489	1	0	NA	NA	NA	NA	0	6.02008
0.00619854	0	0	NA	60	1	1	125	85	136	140	0	176.714
0.00562529	0	0	35	68	1	1	120	76	59	139	0	828.636
0.00532185	0	0	22	66	1	1	116	84	97	133	0	644.473
0.00496546	0	0	26	72	1	0	191	114	94	144	0	372.887
0.00466516	0	0	33	41	1	0	130	82	63	138	0	28.4412
0.00447513	0	1	59	83.5883	1	1	140	85	138	135	0	374.198
0.00420448	0	0	24	59	1	0	126	94	115	143	0	45.4356
0.00400535	0	1	39	90	1	1	157	75	113	143	0	391.248
0.00363493	0	0	45	83	1	0	116	53	80	141	0	214.301
0.00363493	0	0	30	51	1	0	198	117	90	141	0	184.146
0.00360982	0	0	19	72	1	1	104	77	123	142	0	1489.12
0.00351111	0	1	30	70	1	1	113	59	128	138	0	696.455
0.00343885	0	0	NA	72	1	0	160	78	223	147	0	306.37
0.00327598	0	0	30	52	1	0	140	70	106	133	0	636.624
0.00312083	0	0	30	71	1	0	168	78	140	139	0	30.6185
0.00307786	0	0	29	80	1	1	146	72	224	139	0	543.538
0.00301452	0	0	NA	59	1	0	111	90	117	141	0	276.744
0.00297302	0	0	NA	89	1	0	155	60	166	137	0	847.495
0.00287175	0	0	46	81	1	0	NA	NA	118	136	0	497.518
0.00283221	0	0	52	61	1	0	104	49	NA	NA	1	47.462
0.00281265	0	0	38	88	1	0	145	85	141	141	0	769.228
0.00277392	1	NA	33	84	1	1	106	59	122	134	0	141.617
0.00271684	1	NA	NA	89	1	1	97	69	150	136	0	1086.88
0.00267943	0	0	48	60	1	1	141	88	66	135	1	213.302
0.00267943	0	1	18	31	1	0	143	104	90	141	0	171.211
0.00267943	1	1	22	85	1	1	102	80	155	134	1	1087.7
0.00258816	0	NA	NA	80	1	0	144	61	106	133	1	22.9545
0.0025349	0	NA	33	66	1	0	148	90	89	137	NA	140.512
0.0025349	1	NA	29	78	1	1	110	50	162	137	0	1106.51
0.00251739	0	0	NA	61	1	1	130	84	70	141	0	80.1158
0.00230047	1	NA	23	79	1	0	106	69	123	140	0	799.549
0.00213159	0	0	NA	53	1	1	95	68	105	127	0	945.939
0.00211686	0	0	15	37	1	0	172	116	133	140	0	287.079
0.0020733	0	0	42	73	1	0	137	65	319	140	0	555.583
0.00193446	1	NA	26	77	1	1	114	69	164	140	1	949.43
0.00192109	1	NA	39	60	1	0	135	80	85	136	NA	423.073
0.00188156	0	0	NA	82	1	0	132	89	93	133	1	71.5171
0.00184284	0	0	NA	83	1	0	123	87	79	131	0	344.657
0.00181747	1	NA	24	89	1	1	118	68	140	139	0	816.541
0.00180491	0	0	35	75	1	0	132	70	131	142	0	67.5288
0.00175556	1	NA	NA	79	1	0	114	79	97	138	0	613.122
0.00173139	0	0	27	75	1	0	160	60	98	143	0	26.5759
0.00171943	1	NA	16	62	1	1	155	85	197	139	0	728.37
0.00170755	1	NA	32	81	1	0	144	58	128	140	0	436.577
0.00170755	0	0	48	87	1	0	135	61	179	140	1	464.457
0.00169576	0	0	34	72	1	0	126	79	71	130	1	205.014
0.00167241	0	0	23	78	1	0	100	76	114	141	0	271.535
0.00164938	0	0	NA	52	1	0	123	96	90	138	0	184.92
0.00163799	0	0	42	72	1	1	182	78	103	141	0	111.958
0.00163799	0	0	NA	70	1	1	203	106	82	123	0	1189.39
0.00163799	0	0	NA	76	1	0	176	73	124	141	0	343.959
0.00162668	0	0	NA	88	1	0	165	95	155	134	0	963.982
0.0015932	0	0	27	67	1	0	100	50	148	141	0	869.595
0.0015822	1	1	39	83	1	1	138	52	82	127	0	1132.57
0.00156041	0	0	34	66	1	1	177	66	123	135	0	52.3903
0.00156041	0	0	NA	75	1	0	115	68	81	139	0	209.24
0.00154963	0	1	21	49	1	0	134	65	109	141	0	40.871
0.0015283	0	1	7	61	1	1	89	71	125	133	0	372.611
0.0015283	0	0	NA	71	1	0	140	100	94	142	0	258.102
0.0015283	1	NA	58	89	1	1	120	55	256	138	1	1257.71
0.0015283	1	NA	NA	85	1	0	150	60	119	140	1	337.751
0.00151774	0	1	NA	60	1	1	135	58	371	141	0	429.596
0.00148651	0	1	32	61	1	0	136	91	149	141	0	563.675
0.00147624	1	NA	49	63	1	1	115	85	107	134	NA	294.957
0.00144586	1	NA	34	79	1	0	152	77	77	140	0	526.113
0.00143587	1	1	45	76	1	0	123	58	129	140	1	162.901
0.00143587	0	0	33	85	1	0	146	78	74	140	0	563.792
0.0014161	0	0	27	78	1	0	125	85	106	141	0	224.933
0.0014161	0	0	39	86	1	1	118	80	136	140	1	688.074
0.0014161	0	0	NA	85.1352	1	0	156	80	76	133	0	337.833
0.00138696	0	0	NA	87	1	1	170	70	158	142	1	846.414
0.00136787	0	0	NA	70.7995	1	0	137	60	86	138	0	1.19675
0.00135842	0	NA	27	50	1	1	183	123	68	139	NA	94.2215
0.00134904	0	0	NA	82	1	0	120	70	229	139	1	227.746
0.00133972	0	NA	41	59	1	0	120	79	105	124	NA	309.414
0.00131215	1	NA	NA	65	1	1	100	62	334	136	0	1307.87
0.00131215	0	1	24	70	1	1	117	60	63	137	0	1189.83
0.00130308	1	NA	51	89	1	0	99	39	219	140	1	616.098
0.00129408	0	0	NA	57	1	0	151	92	84	141	0	83.5386
0.00125869	0	NA	45	79	1	0	127	66	82	140	NA	282.141
0.00125	0	1	NA	87.7855	1	1	120	52	102	141	0	58.4793
0.00123279	1	0	NA	76.5464	1	0	135	55	100	130	0	106.611
0.00122428	1	NA	11	76	1	1	125	75	103	133	NA	622.435
0.00122428	0	0	46	72	1	1	126	59	153	141	0	134.257
0.00122428	0	NA	13	63	1	0	136	73	73	138	NA	282.001
0.00121582	0	NA	67	59	1	1	NA	NA	74	139	0	306.012
0.00120742	0	NA	50	77	1	0	186	127	96	135	NA	224.534
0.00119908	0	0	NA	59	1	0	129	85	54	142	1	20.6823
0.00116629	0	1	NA	68	1	0	148	97	79	141	1	384.451
0.0011344	0	0	36	74	1	1	115	55	110	139	1	491.916
0.00112656	0	0	33	73	1	0	129	78	180	125	0	1152.17
0.00112656	0	0	34	85	1	0	136	88	95	142	0	1735.94
0.00112656	0	0	NA	63.3168	1	0	NA	NA	NA	NA	0	140.767
0.00111878	0	1	NA	79.873	1	0	92	54	224	132	0	601.176
0.00110338	0	0	35	73	1	0	111	52	188	144	0	508.67
0.00109576	0	0	49	80	1	0	105	86	105	141	0	477.912
0.00108819	0	1	35	76	1	1	142	59	199	137	1	72.7845
0.00108067	0	0	39	93	1	1	151	85	105	142	0	37.3187
0.00107321	1	NA	32	73	1	1	120	60	82	138	0	360.018
0.00106579	0	1	40	83	1	1	125	75	121	138	1	966.46
0.00105843	0	0	NA	82	1	1	118	65	113	139	0	75.2806
0.00105112	0	0	28	61	1	0	136	110	119	142	0	142.266
0.00104386	0	1	37	73	1	1	164	78	93	140	0	177.986
0.00103665	0	NA	NA	56	1	0	128	94	90	136	0	365.756
0.00102949	1	0	NA	87.3967	1	0	NA	NA	NA	NA	0	802.236
0.0010083	0	0	NA	79	1	0	164	108	300	130	0	676.419
0.0010083	0	1	NA	78.901	1	1	125	65	113	137	0	268.227
0.00098073	0	0	41	70	1	0	147	70	81	137	0	601.951
0.000967228	0	NA	36	88	1	0	213	87	214	138	1	525.234
0.000960547	0	0	38	79	1	0	140	55	112	142	0	249.231
0.000934281	0	0	NA	83	1	1	113	73	83	138	1	727.277
0.000927827	0	NA	9	87	1	1	112	82	85	139	NA	555.834
0.000921418	0	0	45	75	1	0	90	45	96	130	0	2006
0.000921418	0	0	27	72.0864	1	0	171	98	156	137	1	280.157
0.000921418	0	1	26	57.9752	1	0	125	82	82	130	0	713.349
0.000902456	0	0	31	68	1	0	119	71	120	141	0	205.992
0.000902456	0	1	38	62	1	1	134	64	68	140	0	4.51728
0.000902456	1	NA	24	74	1	0	99	60	155	138	NA	68.6144
0.000902456	1	NA	42	66	1	1	95	60	118	133	0	1490.87
0.000890031	1	NA	46	82	1	1	140	68	105	129	1	275.388
0.000890031	0	0	50	50	1	1	128	80	70	139	1	62.2186
0.000890031	0	0	32	70	1	0	135	75	108	139	0	246.559
0.000877778	0	0	49	81	1	0	128	64	121	135	0	530.975
0.000871715	0	NA	22	77	1	0	123	102	91	136	NA	280.823
0.000865693	1	NA	NA	66	1	1	127	78	101	141	1	150.15
0.000859714	0	0	42	83	1	0	170	90	109	137	0	36.7624
0.000842021	0	0	NA	85.294	1	0	NA	NA	NA	NA	0	300.886
0.000836205	0	1	32	90	1	0	109	60	184	133	1	1129.47
0.000836205	0	0	NA	61	1	1	109	64	94	133	0	115.569
0.000830429	1	NA	37	82	1	1	147	74	109	143	0	1164.82
0.000830429	1	NA	15	81	1	0	121	79	124	143	NA	180.746
0.000824692	0	0	NA	69	1	0	136	71	90	136	1	28.9071
0.000824692	0	0	NA	63	1	0	140	85	164	144	0	1263.34
0.000818996	1	NA	32	86	1	1	145	68	112	144	1	733.086
0.000818996	1	NA	35	81	1	1	118	72	187	130	1	1461.87
0.000807721	0	0	26	50	1	0	NA	NA	132	143	0	408.962
0.000807721	0	1	NA	86	1	1	162	68	110	143	0	837.437
0.000807721	0	NA	23	48	1	0	108	75	113	138	NA	507.043
0.000807721	1	NA	13	71	1	1	124	88	79	142	1	1147.65
0.000802141	0	0	27	79	1	1	120	70	187	126	0	41.355
0.000802141	0	1	28	49	1	1	145	106	99	142	1	514.491
0.0007966	1	NA	21	87	1	0	115	65	160	128	NA	737.432
0.0007966	0	1	49	70	1	1	163	70	89	134	1	262.457
0.000785633	0	NA	NA	82	1	0	175	95	73	139	0	79.5976
0.000780207	0	0	40	75	1	0	155	77	61	123	0	15.8229
0.000780207	0	0	NA	55	1	0	125	83	98	140	0	0.0428571
0.000774817	1	1	NA	63	1	1	98	56	85	134	1	275.995
0.000774817	1	NA	27	77	1	0	124	85	114	134	NA	574.179
0.000769465	0	1	NA	89	1	1	138	77	129	140	0	3.20619
0.000769465	1	NA	17	76	1	1	125	50	128	133	1	1113.95
0.000769465	1	NA	34	72	1	1	NA	NA	176	143	0	19.3513
0.000758872	1	NA	65	85	1	1	112	50	113	136	1	583.924
0.00075363	0	0	15	80	1	0	165	84	143	144	0	1391.16
0.00075363	0	1	NA	79	1	1	161	88	141	142	0	762.472
0.00075363	0	0	NA	37	1	0	202	91	170	141	0	1115.96
0.000748424	0	0	29	70.7722	1	0	150	85	111	138	0	459.2
0.000743254	0	NA	25	82	1	0	NA	NA	133	142	0	68.209
0.000743254	0	1	40	79	1	1	142	75	128	144	1	700.01
0.000743254	0	0	NA	59.2784	1	0	155	108	96	143	0	415.243
0.00073812	1	NA	NA	74	1	0	120	70	78	134	0	214.394
0.000733022	0	0	38	77	1	1	121	87	140	131	0	1217.25
0.000733022	0	0	41	85	1	0	161	92	95	134	1	373.743
0.000733022	0	0	NA	83	1	0	125	62	99	136	0	377.481
0.000712977	0	0	NA	82	1	0	104	52	262	143	0	666.483
0.000712977	0	0	35	89	1	0	138	95	104	142	1	825.81
0.000698304	0	1	NA	74.2958	1	1	176	115	95	141	0	505.245
0.000693481	0	1	12	72	1	1	100	75	122	132	0	724.249
0.000683934	0	0	14	61	1	0	189	72	92	137	1	366.388
0.000683934	0	1	50	82.4548	1	1	150	80	117	141	1	81.9411
0.000679209	0	0	21	80	1	1	148	85	126	139	0	537.593
0.000674518	0	0	NA	90	1	0	151	68	101	135	1	302.258
0.000669858	0	0	33	81	1	0	91	78	94	141	0	357.732
0.000669858	0	0	63	83.0544	1	0	142	73	142	128	1	330.447
0.000660636	0	1	NA	62.2436	1	0	NA	NA	NA	NA	0	293.834
0.000660636	0	NA	43	61	1	0	217	99	86	137	NA	NA
0.000656073	0	0	65	69	1	0	112	71	90	139	0	31.021
0.000656073	0	NA	35	69	1	0	172	107	75	126	NA	220.383
0.000651541	1	0	28	68.1	1	0	190	110	95	134	0	924.915
0.000642571	1	NA	43	77	1	0	145	65	176	139	1	184.181
0.000642571	0	0	39	76	1	1	104	62	94	142	1	277.779
0.000642571	0	NA	35	57	1	0	85	65	106	134	NA	69.0756
0.000638133	0	0	28	56.5734	1	0	155	99	82	144	0	451.65
0.000633725	0	NA	24	60	1	1	98	72	104	139	NA	591.959
0.000629347	1	NA	58	71	1	0	207	121	139	136	NA	NA
0.000625	1	0	NA	86.1729	1	0	80	34	185	144	0	337.211
0.000625	0	0	58	55.6124	1	0	141	82	117	136	0	0.042855
0.000625	1	NA	29	71	1	0	171	77	204	140	NA	720.23
0.000625	1	NA	76	82	1	0	138	60	82	134	NA	187.263
0.000620683	0	1	40	89	1	1	85	44	154	141	0	565.979
0.000620683	0	0	NA	75.6429	1	0	123	63	50	137	0	45.1962
0.000620683	1	0	63	84.6506	1	0	172	91	92	135	1	459.306
0.000612138	1	NA	17	75	1	1	102	62	118	137	NA	677.927
0.000607909	1	0	NA	91.7664	1	0	109	69	136	142	0	669.271
0.000607909	0	0	NA	82.0058	1	0	145	90	90	132	1	709.744
0.00060371	1	NA	NA	93	1	1	153	54	94	138	0	1486.09
0.000587202	0	0	22	81	1	1	150	88	89	144	1	263.82
0.000587202	0	NA	53	93	1	0	145	65	145	143	1	283.749
0.000575117	0	NA	54	77	1	0	175	95	55	135	NA	211.093
0.000571145	0	0	58	87	1	0	180	91	71	136	0	962.425
0.000571145	0	NA	37	81	1	0	215	103	178	144	1	574.833
0.000571145	0	NA	12	55	1	1	115	76	102	138	NA	510.841
0.000571145	1	NA	NA	90	1	1	120	67	124	138	0	664.445
0.000571145	1	0	NA	87.8813	1	0	120	75	109	136	1	257.574
0.000567199	0	0	27	75.4074	1	0	NA	NA	NA	NA	0	282.554
0.000567199	0	0	34	80.875	1	0	113	61	138	136	0	292.282
0.000559391	0	0	53	85	1	1	176	74	98	125	0	414.415
0.000555527	0	0	36	80	1	0	136	88	88	144	0	110.029
0.000555527	0	0	NA	93.6008	1	0	121	64	NA	142	0	792.14
0.000551689	0	0	NA	82.7834	1	0	135	75	61	138	0	2.44007
0.000540336	0	0	39	62	1	0	155	112	66	139	0	213.555
0.000540336	0	1	NA	62.9965	1	1	112	51	147	135	1	570.167
0.000540336	1	NA	59	69	1	0	169	70	223	135	1	565.822
0.000536603	0	1	29	82	1	1	125	68	125	145	1	595.54
0.000529216	0	0	NA	77	1	0	132	82	119	135	1	1207.72
0.00052556	0	0	62	80	1	0	148	47	136	141	1	67.5216
0.00052556	0	0	NA	87.3858	1	0	134	69	105	139	1	121.2
0.00052193	0	0	12	83	1	0	109	72	49	122	0	1101.21
0.00052193	0	NA	NA	71	1	1	110	65	98	125	NA	235.041
0.000518325	0	0	34	60	1	0	99	74	85	140	1	370.194
0.000518325	0	0	NA	74	1	0	150	128	191	137	1	1873.23
0.000518325	1	NA	46	86	1	0	146	68	120	142	0	1120.63
0.000514744	0	0	33	80	1	0	140	85	231	140	1	1216.98
0.000514744	0	0	NA	70	1	1	124	63	141	136	1	303.077
0.000514744	1	1	NA	68	1	0	131	68	96	138	1	164.192
0.000511189	1	1	76	77.4992	1	1	110	78	164	136	1	104.955
0.000507658	0	0	31	79	1	0	175	93	62	142	1	308.519
0.000507658	0	NA	63	57	1	0	180	80	82	107	NA	241.724
0.000504151	0	1	NA	59	1	1	127	72	146	138	0	122.192
0.000504151	0	0	55	67	1	0	104	84	145	139	0	182.813
0.000504151	0	NA	17	72	1	0	180	110	115	139	NA	118.169
0.000500669	1	NA	NA	87	1	1	115	68	108	140	0	521.731
0.000500669	0	0	36	81	1	0	140	75	100	143	0	271.675
0.00049721	0	0	NA	80.8312	1	1	205	120	82	143	0	NA
0.000493776	0	1	67	88.1031	1	0	137	95	73	134	0	11.3423
0.000493776	0	NA	46	77	1	0	146	74	81	131	NA	107.097
0.000490365	0	NA	60	76	1	0	140	80	73	144	NA	110.204
0.000486978	0	0	47	78	1	1	97	50	143	137	1	118.172
0.000486978	0	0	NA	83	1	1	156	80	108	139	0	638.044
0.000483614	0	0	NA	64.8391	1	0	120	62	78	139	0	50.3503
0.000483614	0	NA	64	66	1	0	174	110	80	141	NA	61.1399
0.000476956	1	NA	NA	79	1	0	145	85	408	140	0	1020.64
0.000476956	0	0	NA	54.791	1	1	138	74	123	114	0	204.928
0.000476956	0	0	47	72.2753	1	0	108	70	97	138	0	455.829
0.000473661	0	1	NA	83	1	0	130	82	127	141	1	644.545
0.00047039	0	0	40	50	1	0	155	106	103	138	0	202.937
0.00046714	1	0	NA	76.196	1	0	130	80	86	141	0	493.517
0.00046714	1	1	NA	73	1	1	129	74	129	143	0	1564.11
0.00046714	0	0	NA	91	1	0	135	60	75	139	1	197.894
0.000457527	0	1	NA	50	1	1	110	60	99	137	0	128.545
0.000457527	0	1	21	78	1	1	163	102	95	138	0	923.681
0.000457527	1	1	32	82	1	1	106	76	168	144	0	939.71
0.000454366	0	1	76	86.4439	1	0	161	70	90	146	1	319.449
0.000454366	0	0	NA	77.5266	1	0	150	93	102	140	0	231.421
0.000454366	0	1	29	68.5079	1	0	130	75	97	140	0	458.144
0.000451228	0	0	40	73	1	1	140	80	134	142	1	1114.93
0.000451228	0	NA	40	88	1	0	160	110	226	143	NA	345.737
0.000448111	0	0	26	41	1	0	108	57	111	140	0	112.318
0.000448111	0	0	41	67	1	0	154	69	73	142	1	65.5126
0.000445016	0	0	16	58	1	1	123	98	170	131	1	715.077
0.000445016	0	0	39	86	1	0	147	95	74	127	1	400.546
0.000441942	0	0	NA	79	1	1	113	74	137	136	1	659.424
0.000441942	0	1	39	74	1	0	107	46	82	142	0	307.979
0.000441942	0	0	61	69.9672	1	1	134	99	130	144	1	315.139
0.000432847	0	0	38	83	1	0	192	85	266	139	1	90.4682
0.000429857	0	0	30	80.2508	1	0	NA	NA	NA	NA	0	4.47509
0.000429857	0	NA	11	59	1	0	84	NA	114	133	NA	158.07
0.000426888	1	NA	27	90	1	1	NA	NA	92	138	1	600.232
0.000426888	1	NA	25	86	1	1	130	70	201	133	NA	680.132
0.000426888	0	0	28	60	1	1	155	90	77	141	0	379.811
0.000426888	0	0	37	82	1	1	107	55	168	126	0	1214.52
0.000426888	0	0	NA	73	1	0	155	72	58	142	0	61.9137
0.000418102	0	0	NA	84.0072	1	1	123	74	104	140	0	1304.37
0.000415214	0	NA	16	67	1	0	135	95	69	140	NA	66.75
0.000409498	0	0	NA	76.4095	1	1	107	75	102	139	1	328.929
0.000406669	0	1	NA	54.216	1	0	NA	NA	NA	NA	0	353.754
0.000406669	0	NA	14	41	1	1	118	60	70	138	NA	250.57
0.000406669	1	1	29	66	1	1	92	58	112	139	0	316.22
0.000406669	1	NA	25	78	1	1	135	65	118	140	NA	443.158
0.000401071	1	0	63	96.5222	1	0	135	105	73	120	1	281.127
0.000401071	0	1	21	70	1	1	136	78	96	142	0	743.735
0.000401071	0	0	NA	90.2989	1	0	106	46	83	139	1	756.488
0.0003983	0	0	NA	77.8113	1	0	112	62	143	141	0	152.722
0.0003983	1	NA	NA	81	1	1	184	90	152	137	1	179.447
0.000395549	0	1	24	86	1	0	129	76	90	134	1	495.536
0.000395549	0	0	NA	62	1	0	121	61	95	138	0	528.128
0.000395549	0	1	NA	83.1749	1	0	NA	NA	NA	NA	0	194.582
0.000392817	0	0	NA	83	1	1	155	75	86	141	0	94.0498
0.000392817	0	0	NA	77	1	0	109	63	149	137	1	1321.04
0.000390103	0	0	NA	70	1	0	130	60	277	136	0	1323.58
0.000390103	0	NA	12	52	1	0	128	85	177	144	NA	335.769
0.000390103	1	NA	58	63	1	1	104	64	125	137	1	262.226
0.000387409	1	NA	17	88	1	0	135	65	145	143	1	905.949
0.000382075	0	0	25	64	1	0	151	107	97	144	1	83.2977
0.000382075	1	NA	15	79	1	0	131	76	110	139	0	1767.91
0.000374212	1	0	29	89.7979	1	1	125	65	148	131	1	448.954
0.000371627	1	0	NA	86.8738	1	0	124	75	106	136	0	281.191
0.000371627	0	NA	70	81	1	1	122	83	82	134	NA	77.5757
0.00036906	0	0	NA	81	1	0	146	71	72	132	1	236.57
0.000366511	0	NA	33	83	1	1	187	78	230	139	0	1135.58
0.000366511	0	0	NA	70	1	0	121	70	157	139	1	671.806
0.000366511	0	0	NA	58	1	0	98	80	69	136	1	335.068
0.000363979	0	0	46	73	1	0	121	68	95	133	0	646.688
0.000363979	0	0	42	90	1	0	139	101	127	130	0	1431.07
0.000363979	0	0	NA	74	1	0	174	97	104	139	0	1202.16
0.000363979	0	NA	30	75	1	0	102	63	84	121	NA	43.8257
0.000361465	1	NA	19	80	1	0	135	80	81	130	NA	145.816
0.000356489	0	0	24	79	1	1	120	70	165	141	1	612.412
0.000356489	0	0	49	88	1	0	186	77	73	145	0	585.448
0.000356489	0	1	NA	78	1	1	103	71	306	140	1	1227.12
0.000356489	0	0	NA	59.7822	1	0	135	97	91	139	1	200.587
0.000356489	0	NA	36	74	1	0	130	70	88	139	NA	105.512
0.000354026	0	0	53	62	1	1	145	105	121	143	0	400.364
0.000354026	0	0	48	77	1	0	NA	NA	119	137	0	414.013
0.000354026	0	0	52	79	1	1	143	94	92	143	1	444.786
0.000354026	0	0	NA	82.5643	1	1	180	80	126	143	1	816.962
0.000351581	0	NA	28	79	1	0	145	60	118	139	0	1139.63
0.000351581	0	0	NA	92.8479	1	0	154	88	80	133	0	68.14
0.000349152	0	0	NA	69	1	1	112	49	191	140	1	262.951
0.00034674	0	NA	35	67	1	0	190	80	202	141	NA	342.901
0.000344345	0	NA	34	78	1	1	117	81	96	124	NA	451.738
0.000341967	1	NA	NA	75	1	0	113	85	109	143	1	1398.12
0.000341967	0	1	35	67	1	0	150	78	105	141	0	237.775
0.000341967	0	0	26	56.2284	1	0	115	86	81	142	1	NA
0.000337259	0	1	32	76	1	1	132	68	129	141	1	716.998
0.000337259	0	NA	43	83	1	0	116	69	126	138	0	966.716
0.000334929	0	1	NA	77.9701	1	0	149	70	93	140	0	48.1174
0.000334929	0	NA	NA	70	1	1	150	74	122	139	NA	58.56
0.000332616	0	0	27	80	1	0	120	90	77	138	0	343.935
0.000332616	0	0	NA	78.901	1	0	145	72	102	142	0	277.014
0.000330318	0	1	74	60.4092	1	0	185	95	191	137	0	752.319
0.000330318	0	0	18	79.1967	1	1	100	60	171	140	0	455.514
0.000328036	0	NA	38	64	1	0	130	70	59	138	1	321.713
0.000328036	0	0	NA	79	1	0	134	70	80	138	1	217.953
0.000328036	0	0	NA	86.9669	1	1	165	55	154	134	0	1414.82
0.000328036	0	NA	66	43	1	0	110	75	101	139	NA	0.961428
0.000325771	1	0	NA	89.8389	1	0	94	44	127	137	1	402.348
0.00032352	0	0	NA	66.0821	1	0	165	82	93	133	0	395.186
0.00032352	1	NA	5	31	1	0	126	85	83	133	NA	145.457
0.000319066	0	0	64	83.4596	1	1	153	90	88	137	1	57.3458
0.000319066	0	1	NA	86.9066	1	1	130	85	131	135	1	88.085
0.000316862	1	NA	21	68	1	0	127	78	166	133	NA	198.704
0.000314674	0	1	47	65	1	0	160	62	68	130	0	203.064
0.000314674	0	0	22	58	1	0	116	78	183	138	0	420.288
0.000314674	0	0	29	82	1	1	150	70	386	138	0	983.073
0.000314674	0	0	NA	76	1	0	138	74	125	140	1	1515.76
0.0003125	0	1	13	83	1	1	150	85	117	140	0	849.208
0.0003125	0	0	68	85	1	0	182	93	124	138	0	206.692
0.000310341	0	0	NA	67.5414	1	0	137	80	74	138	0	1.39284
0.000308198	0	0	60	66	1	0	159	76	126	140	0	8.29344
0.000306069	1	0	NA	75.7031	1	0	137	83	133	142	1	853.497
0.000303955	0	0	NA	75	1	0	105	61	78	142	0	196.535
0.000303955	0	0	14	82	1	1	101	64	135	136	0	1868.5
0.000303955	0	NA	30	67	1	1	113	66	140	139	NA	36.8528
0.000301855	1	NA	62	68	1	1	120	77	66	139	NA	NA
0.000301855	0	0	NA	78.441	1	1	NA	NA	NA	NA	0	95.3459
0.00029977	0	0	49	80	1	1	128	74	100	142	1	374.175
0.00029977	0	0	NA	44.2227	1	0	148	86	74	137	1	656.299
0.00029977	0	0	NA	78.3425	1	0	202	88	81	140	0	113.188
0.000297699	1	NA	NA	80	1	0	113	76	119	140	0	440.435
0.000297699	0	0	47	87	1	1	125	75	110	144	1	334.792
0.000297699	0	0	48	72	1	0	136	82	348	129	0	59.8959
0.000295643	0	0	NA	86.2906	1	0	181	88	91	140	0	49.8887
0.000293601	0	0	NA	59.1908	1	0	150	85	86	140	0	NA
0.000293601	0	NA	48	73	1	0	149	65	65	136	NA	16.7671
0.000291573	0	1	44	61	1	0	140	72	91	134	1	281.443
0.000291573	0	0	21	75	1	0	138	92	88	135	0	747.854
0.000291573	0	0	30	74.8188	1	0	144	112	156	139	0	565.851
0.000291573	0	0	NA	82.1509	1	0	108	70	200	141	1	289.669
0.000291573	0	NA	40	71	1	0	192	74	74	135	NA	13.6014
0.000291573	1	NA	35	84	1	0	NA	NA	108	137	1	405.11
0.000289559	0	NA	12	54	1	0	143	95	62	135	0	348.536
0.000289559	0	0	NA	77	1	1	152	85	86	138	1	840.309
0.000289559	0	NA	40	79	1	1	186	112	91	136	NA	267.62
0.000289559	1	NA	NA	76	1	1	148	73	116	139	0	55.7947
0.000285572	0	1	NA	77.543	1	0	120	80	96	139	1	415.243
0.000285572	0	NA	26	75	1	0	184	93	71	135	NA	162.34
0.000285572	1	0	NA	92.5549	1	0	151	63	153	142	0	552.461
0.0002836	0	0	NA	45	1	0	151	114	173	139	0	524.517
0.0002836	0	0	NA	61.6631	1	0	115	58	NA	NA	0	NA
0.000281641	0	1	33	84	1	1	124	68	68	124	0	288.848
0.000281641	0	0	NA	57.8246	1	0	162	80	108	143	0	5.78232
0.000281641	1	NA	56	76	1	0	117	69	98	138	0	13.7922
0.000279695	0	0	53	73	1	1	119	60	300	137	0	908.969
0.000277763	0	0	73	88.3194	1	0	162	85	76	141	0	1037.29
0.000277763	0	1	NA	77.2117	1	0	116	72	10.9	140	0	763.136
0.000273939	0	0	NA	84	1	0	118	67	129	141	1	780.969
0.000273939	0	0	NA	79	1	0	162	106	80	132	1	142.916
0.000273939	1	0	73	84.4945	1	0	NA	NA	NA	NA	0	402.997
0.000272047	1	NA	26	87	1	0	150	80	215	145	NA	365.561
0.000272047	0	NA	40	69	1	0	156	85	118	140	NA	137.286
0.000264608	0	0	NA	63.3333	1	1	140	70	137	144	1	56.6372
0.00026278	0	0	38	84	1	1	115	83	130	140	1	449.653
0.00026278	0	0	NA	81	1	1	107	72	121	120	1	956.687
0.00026278	1	NA	52	75	1	0	97	52	38	137	NA	336.476
0.000260965	0	0	NA	61.2278	1	0	98	62	122	139	0	286.09
0.000260965	0	NA	27	71	1	0	163	75	186	134	NA	653.1
0.000259162	0	0	NA	53.6219	1	1	105	80	103	134	0	334.427
0.000259162	0	NA	29	76.0782	1	0	NA	NA	NA	NA	0	1189.6
0.000259162	0	NA	NA	73	1	0	170	111	106	143	NA	24.4114
0.000259162	0	NA	50	74	1	0	140	96	108	140	NA	113.494
0.000257372	1	NA	NA	82	1	0	123	95	107	142	0	533.491
0.000257372	0	0	NA	89	1	0	158	101	82	138	0	115.498
0.000257372	0	0	21	73.7099	1	0	NA	NA	NA	NA	0	136.396
0.000255594	1	NA	41	51	1	1	102	74	105	139	0	490.091
0.000255594	1	NA	13	82	1	1	112	66	190	128	NA	616.006
0.000253829	0	0	51	67	1	0	112	60	120	136	1	189.019
0.000253829	0	NA	30	78	1	0	207	126	80	141	NA	53.8814
0.000252076	0	0	NA	91.8732	1	1	113	69	110	136	1	128.737
0.000252076	0	NA	34	59	1	1	117	84	110	138	NA	97.9343
0.000248605	1	1	10	74.2685	1	0	201	106	315	141	0	820.544
0.000246888	0	NA	22	50	1	0	144	113	111	139	NA	49.4986
0.000246888	1	1	19	83	1	1	139	79	138	141	1	116.371
0.000245183	0	NA	40	78	1	0	140	80	48	122	NA	353.693
0.000243489	1	1	NA	88	1	0	99	60	148	124	1	1505.33
0.000243489	0	0	15	75.8756	1	1	90	60	306	138	0	456.039
0.000241807	1	NA	31	72	1	1	110	60	156	136	NA	519.657
0.000238478	1	NA	14	72	1	0	106	75	130	143	0	949.22
0.000238478	0	0	27	66	1	1	170	91	79	138	0	491.206
0.000238478	0	0	NA	86.997	1	1	150	80	106	139	1	107.301
0.000235195	0	NA	34	39	1	0	160	62	111	140	NA	115.171
0.00023357	0	0	NA	78	1	0	137	98	84	141	0	228.327
0.00023357	1	1	NA	95.156	1	0	128	62	117	137	1	149.659
0.000231957	0	NA	40	51	1	0	126	103	92	128	NA	469.89
0.000228763	0	0	30	76	1	0	139	77	82	129	1	658.599
0.000228763	0	1	NA	81	1	0	166	75	110	138	0	900.552
0.000228763	0	NA	35	79	1	0	119	64	99	143	NA	469.071
0.000224056	0	0	51	83	1	0	206	100	106	144	1	179.17
0.000224056	0	0	28	51.7355	1	0	NA	NA	NA	NA	0	276.441
0.000222508	0	1	79	78.9174	1	0	NA	NA	NA	NA	0	179.144
0.000220971	0	0	NA	74	1	0	116	84	129	139	0	8.69919
0.000220971	1	NA	8	77	1	1	76	55	201	137	NA	553.412
0.000219445	1	0	NA	85.1845	1	0	NA	NA	NA	NA	0	1278.21
0.000219445	0	0	71	67.0787	1	0	120	57	85	137	0	6.69579
0.000216423	1	NA	NA	82	1	0	120	70	68	134	0	699.389
0.000216423	0	1	NA	78	1	1	122	72	137	137	1	93.4346
0.000216423	0	1	NA	70	1	1	120	55	141	140	0	131.303
0.000216423	0	0	NA	82.1399	1	0	220	110	132	141	1	330.904
0.000216423	0	0	NA	76.9379	1	0	125	65	81	146	0	17.5631
0.000216423	0	NA	53	77	1	1	130	80	108	137	NA	61.2829
0.000216423	0	NA	25	71	1	1	136	65	132	140	NA	576.137
0.000214928	0	0	33	67	1	1	138	88	119	143	1	375.918
0.000213444	1	0	NA	85.2037	1	0	200	79	174	138	1	62.7627
0.000213444	0	NA	76	82	1	0	181	78	97	127	NA	169.539
0.000210505	1	0	23	71.8235	1	0	119	70	148	135	0	270.273
0.000209051	1	NA	NA	77	1	1	96	73	142	139	1	1141.78
0.000209051	0	1	42	67.6455	1	0	142	80	82	134	0	387.259
0.000209051	0	NA	46	86	1	1	118	84	180	144	NA	197.885
0.000207607	0	0	NA	78	1	1	106	60	160	135	1	418.244
0.000206173	1	NA	NA	88	1	0	90	58	139	142	0	712.07
0.000206173	0	1	NA	79.3555	1	0	140	60	95	125	0	439.847
0.000204749	0	0	NA	73.0227	1	0	NA	NA	NA	NA	0	54.113
0.000203335	0	0	NA	69	1	1	141	80	102	138	1	77.5518
0.000203335	0	0	NA	52.921	1	1	113	72	117	140	1	70.0329
0.000203335	0	NA	54	59	1	0	198	121	103	141	NA	249.023
0.00020193	0	0	38	57.1401	1	0	155	99	88	142	1	183.19
0.00020193	1	0	NA	93.3106	1	0	90	45	148	130	1	297.168
0.000200535	0	0	NA	74	1	0	171	75	111	139	1	156.628
0.000200535	0	0	27	95.3777	1	1	130	90	318	134	0	923.213
0.000200535	0	0	NA	86.3317	1	0	133	77	124	139	0	33.6048
0.000200535	0	NA	20	54	1	0	118	70	76	139	NA	91.5885
0.000200535	1	0	NA	88.01	1	0	150	104	241	144	0	174.945
0.00019915	0	NA	15	67	1	0	142	92	216	135	NA	390.737
0.000197774	0	0	NA	67.3388	1	0	157	42	91	138	0	0.547649
0.000197774	0	0	NA	87.6459	1	1	150	67	89	132	1	579.965
0.000195052	0	1	NA	82	1	1	125	55	133	134	1	702.113
0.000195052	1	NA	34	69	1	1	85	52	166	126	0	496.654
0.000191038	0	0	NA	80.1933	1	0	NA	NA	NA	NA	0	122.181
0.000189718	0	NA	75	72	1	1	110	61	125	133	NA	336.429
0.000187106	0	0	NA	75	1	0	148	72	216	142	1	8.26953
0.00018453	1	0	59	71.6866	1	1	110	60	123	135	0	223.461
0.00018453	0	NA	21	63	1	0	120	95	104	143	NA	691.936
0.000183255	0	0	71	70.7393	1	0	163	73	111	136	0	331.972
0.00018199	0	0	NA	91.5282	1	0	155	90	81	136	1	84.5088
0.00018199	0	0	NA	79.6786	1	0	101	64	96	140	1	180.095
0.000180733	0	0	17	84	1	0	165	96	131	138	1	234.51
0.000180733	0	0	41	73.1952	1	1	126	76	100	136	1	85.5858
0.000180733	0	NA	33	46	1	0	120	90	191	137	NA	585.942
0.000179484	0	0	36	80	1	1	195	80	121	142	0	525.31
0.000179484	0	1	27	90.1127	1	1	141	90	128	140	0	606.739
0.000179484	0	1	64	86.2468	1	0	151	69	76	142	1	69.6149
0.000177013	0	0	NA	81	1	0	102	78	145	144	0	867.307
0.000177013	1	0	NA	82.8189	1	0	125	80	6.2	128	0	162.93
0.00017579	0	NA	50	72	1	1	127	62	137	131	NA	42.71
0.000174576	0	NA	35	54	1	1	100	70	106	139	NA	NA
0.00017337	0	1	NA	59.6207	1	0	130	50	109	144	0	632.415
0.00017337	0	1	NA	60.223	1	0	160	90	71	139	0	17.6158
0.000172173	0	0	NA	61	1	0	NA	NA	113	139	0	502.013
0.000170983	0	0	63	89.9183	1	1	125	62	97	137	1	514.52
0.000169802	0	1	21	80.3959	1	0	109	65	242	137	0	357.274
0.000168629	0	0	64	88.6808	1	0	200	90	73	126	0	624.025
0.000168629	0	0	NA	80.9188	1	1	133	81	101	140	1	269.899
0.000168629	0	NA	NA	87	1	0	122	56	197	135	NA	224.093
0.000168629	0	NA	54	71	1	0	138	66	116	138	NA	149.797
0.000167465	0	0	37	56	1	1	119	86	94	136	1	381.179
0.000167465	0	NA	66	68	1	0	115	84	87	132	NA	108.313
0.000166308	0	1	71	74.2657	1	1	193	72	84	140	0	800.575
0.000166308	0	0	30	76.4451	1	0	110	65	108	127	1	441.776
0.000166308	0	0	23	66.5859	1	0	109	97	134	127	1	614.755
0.000165159	0	0	31	88	1	0	150	98	84	140	0	201.896
0.000165159	0	0	NA	63	1	0	114	78	98	141	1	626.794
0.000165159	1	1	45	89	1	1	148	68	211	138	0	385.714
0.000164018	0	0	NA	84.7273	1	1	160	70	77	139	1	775.357
0.000162885	0	0	NA	70.6353	1	1	150	70	104	135	0	105.682
0.00016176	0	1	29	85.8553	1	1	115	75	184	135	1	849.967
0.00016176	0	1	NA	58.0108	1	0	110	70	92	131	0	721.277
0.000159533	0	0	42	75	1	1	93	62	143	140	0	241.535
0.000159533	0	0	58	71	1	0	135	75	88	139	0	114.024
0.000158431	0	0	NA	71.2157	1	0	140	80	115	136	1	401.423
0.000157337	1	0	69	65.3347	1	0	110	80	84	125	0	7.87231
0.00015625	0	0	NA	71.0514	1	1	120	70	100	141	0	356.289
0.00015625	0	0	29	84.6287	1	1	115	75	114	140	1	427.27
0.00015625	0	NA	22	79	1	0	195	120	89	141	NA	92.8143
0.00015625	0	NA	NA	92	1	1	146	85	267	124	NA	218.563
0.00015625	0	NA	5	77	1	1	128	90	138	141	NA	289.211
0.000154099	0	1	38	80.552	1	1	110	60	258	139	0	673.755
0.000153034	0	0	NA	76.5053	1	0	169	95	114	117	0	145.446
0.000153034	0	0	NA	52.5952	1	0	NA	NA	119	136	0	207.445
0.000151977	0	NA	64	77	1	0	140	80	131	141	NA	98.9186
0.000149885	0	0	54	84.5192	1	0	140	70	NA	NA	1	286.419
0.00014885	0	0	NA	96.169	1	0	110	58	212	134	1	1085.93
0.000147822	0	0	38	75	1	0	130	70	93	137	0	17.8353
0.0001468	0	NA	8	53	1	1	131	87	86	137	NA	293.564
0.0001468	1	0	24	79.9907	1	0	121	59	238	141	0	988.785
0.000144779	0	0	NA	71.4977	1	0	110	77	124	140	0	307.682
0.000143779	1	NA	35	65	1	0	120	70	89	133	NA	181.001
0.000142786	1	0	NA	98.7645	1	0	120	85	148	137	0	348.66
0.000142786	1	NA	15	73	1	1	123	65	148	137	NA	208.282
0.000142786	1	NA	15	68	1	1	101	54	183	137	NA	744.663
0.000142786	0	1	NA	70	1	0	103	68	167	133	1	777.807
0.00014082	0	0	NA	82.6656	1	1	160	77	101	133	0	765.6
0.00014082	0	NA	49	83	1	1	134	60	243	137	NA	164.192
0.00014082	0	NA	27	77	1	1	127	81	79	138	NA	268.006
0.000139848	0	NA	34	53	1	0	149	65	73	138	NA	76.1472
0.000138882	0	NA	20	77	1	0	135	74	91	125	NA	330.503
0.000138882	0	NA	25	62	1	0	145	90	127	135	NA	30.2957
0.00013697	0	0	NA	92.4317	1	0	119	84	74	135	1	190.459
0.00013697	0	0	NA	89.4474	1	1	170	90	99	135	1	266.196
0.00013697	0	0	NA	91.5118	1	0	130	72	88	145	1	236.92
0.00013139	0	1	NA	73	1	0	138	80	76	142	0	292.748
0.00013139	0	1	29	74.8215	1	1	145	80	318	123	0	161.511
0.00013139	0	NA	37	79	1	0	115	59	140	139	NA	122.466
0.000130482	0	NA	64	66	1	0	151	77	86	137	NA	10.3771
0.000128686	0	NA	60	81	1	0	104	82	80	139	NA	3.71714
0.000127797	0	1	NA	90.6439	1	1	NA	NA	NA	NA	0	72.8118
0.000126038	0	1	29	66.0493	1	1	NA	NA	NA	NA	0	681.243
0.000126038	0	NA	62	88	1	0	113	50	96	131	NA	62.1528
0.000126038	0	NA	43	80	1	0	132	68	141	143	NA	344.523
0.000125167	0	NA	15	83	1	1	159	92	119	143	0	466.066
0.000125167	0	1	NA	86	1	1	118	72	174	141	1	278.783
0.000124303	0	0	35	73.9892	1	1	114	65	NA	NA	1	449.782
0.000124303	0	NA	29	73	1	0	151	81	146	140	NA	NA
0.000123444	1	NA	50	92	1	1	144	80	88	131	NA	187.537
0.000121744	0	NA	22	84	1	1	104	56	134	143	NA	694.434
0.000120068	1	1	20	89	NA	0	142	92	157	137	1	1472.25
0.000120068	1	1	NA	76.5382	1	0	89	62	175	137	1	848.598
0.000120068	1	NA	45	75	1	0	139	67	90	138	NA	55.2928
0.000120068	0	NA	12	58	1	0	140	79	132	136	NA	288.183
0.000120068	0	NA	30	88	1	0	171	96	103	138	NA	287.711
0.000120068	0	NA	19	64	1	0	156	96	83	141	NA	312.524
0.000119239	1	NA	56	88	1	0	136	77	77	139	NA	114.49
0.000119239	0	0	12	56.1846	1	0	128	92	142	135	1	453.108
0.000119239	0	NA	30	82	1	0	154	91	125	138	NA	56.7471
0.000118415	0	0	NA	66.8898	1	0	173	103	116	144	0	113.162
0.000118415	0	0	NA	61.2223	1	0	166	130	101	144	0	72.494
0.000118415	0	0	61	83.5034	1	0	145	55	107	142	0	418.795
0.000117597	0	NA	29	62	1	1	100	55	113	135	NA	309.506
0.000117597	0	NA	15	72	1	0	120	80	68	139	NA	215.593
0.000116785	0	0	NA	64.6584	1	0	150	80	99	144	0	156.279
0.000116785	1	NA	46	85	1	0	134	77	73	142	NA	142.567
0.000115978	0	1	36	62	1	1	110	75	82	140	1	514.558
0.000115978	0	NA	29	82	1	1	123	74	105	132	NA	314.821
0.000115978	0	NA	31	80	1	1	125	80	89	146	NA	276.701
0.000115978	0	NA	41	80	1	0	214	92	92	142	NA	309.144
0.000115177	1	1	NA	91.29	1	0	196	101	103	127	1	1315.53
0.000115177	0	0	NA	79.9743	1	1	NA	NA	NA	NA	0	220.446
0.000114382	0	NA	23	45	1	0	145	99	71	127	NA	230.191
0.000113592	0	NA	47	85	1	0	138	87	92	140	NA	58.1357
0.000112807	0	NA	40	66	1	0	120	50	110	143	NA	110.831
0.000112807	1	NA	30	72	1	1	98	70	206	146	NA	268.02
0.000112028	0	0	NA	71.7824	1	1	150	80	201	125	1	353.673
0.000111254	0	NA	35	54	1	0	154	115	66	140	NA	264.788
0.000110485	0	0	NA	74.5012	1	0	NA	NA	NA	NA	0	198.382
0.000110485	0	0	NA	73.9262	1	0	NA	NA	NA	NA	0	333.428
0.000110485	0	NA	32	75	1	0	164	100	78	123	NA	501.71
0.000109722	0	1	NA	88.8259	1	0	145	95	103	133	1	237.138
0.000108212	0	0	NA	75.9441	1	0	116	50	103	140	0	67.4531
0.000108212	0	0	63	77.0173	1	0	150	60	106	137	0	161.251
0.000106722	1	1	27	77.7702	1	0	110	70	96	130	1	575.575
0.000105985	1	0	61	82.296	1	0	179	92	70	134	1	112.85
0.000105985	0	1	NA	72.5792	1	1	163	73	233	137	0	247.344
0.000104526	0	NA	15	48	1	1	125	75	115	137	NA	11.5357
0.000103804	0	NA	35	79	1	0	170	93	120	146	NA	219.421
0.000103087	0	NA	NA	NA	1	NA	NA	NA	NA	NA	NA	265.37
0.000103087	1	0	NA	91.9334	1	0	195	103	79	133	0	1231.69
0.000102374	0	0	49	80.9024	1	0	NA	NA	NA	NA	0	117.544
0.000102374	0	NA	30	85	1	0	126	79	118	139	NA	177.28
0.000102374	0	NA	59	74	1	0	118	75	83	139	NA	7.09285
0.000101667	0	0	NA	58.0765	1	1	125	85	95	137	1	NA
0.000100268	0	0	35	77	1	1	110	70	133	130	0	627.073
0.000100268	0	1	52	80	1	0	115	73	129	146	1	1099.73
0.000100268	0	NA	NA	64	1	0	136	69	90	142	NA	4.98
9.9575e-05	0	0	NA	84.1414	1	0	145	85	126	141	1	111.944
9.75258e-05	1	NA	23	85	1	0	116	80	147	138	NA	204.904
9.75258e-05	0	0	NA	77.6936	1	0	155	65	97	143	0	70.259
9.75258e-05	0	NA	39	93	1	0	130	50	92	140	NA	325.823
9.68522e-05	1	NA	NA	81	1	0	219	68	90	143	NA	127.073
9.68522e-05	0	0	31	89	1	0	169	95	97	137	1	183.328
9.68522e-05	0	NA	50	71	1	0	131	86	117	141	NA	84.1385
9.55188e-05	1	0	NA	87.8129	1	0	NA	NA	NA	NA	0	574.119
9.4859e-05	0	0	41	68.7297	1	1	NA	NA	NA	NA	0	246.889
9.4859e-05	0	NA	28	43	1	0	185	112	197	142	NA	723.889
9.3553e-05	1	1	NA	81.9538	1	0	NA	NA	NA	NA	0	328.021
9.29068e-05	0	1	NA	72.1329	1	1	NA	NA	NA	NA	0	699.845
9.29068e-05	0	NA	11	77	1	1	101	48	117	138	NA	259.447
9.22651e-05	0	0	22	64.0068	1	0	121	60	98	137	0	518.086
9.03663e-05	1	NA	50	89	1	0	144	68	93	134	NA	95.08
9.03663e-05	0	1	48	76	1	0	165	72	110	137	0	222.122
8.97421e-05	1	NA	64	81	1	0	130	70	124	137	NA	476.258
8.78952e-05	1	1	26	80.1933	1	0	125	75	112	138	0	674.686
8.78952e-05	0	1	26	85.7622	1	0	136	62	165	136	1	341.194
8.66851e-05	0	0	32	75	1	0	185	120	108	141	0	419.077
8.66851e-05	0	NA	38	86	1	0	158	115	70	138	NA	152.053
8.60863e-05	1	1	NA	76.9598	1	1	NA	NA	106	143	0	371.109
8.60863e-05	1	NA	60	87	1	0	100	60	215	136	NA	320.454
8.54917e-05	0	NA	45	81	1	0	110	59	154	138	NA	45.2629
8.43147e-05	0	0	34	84	1	0	140	80	119	141	0	270.166
8.43147e-05	0	0	NA	74.764	1	0	109	64	133	138	0	684.86
8.37323e-05	0	NA	40	82	1	0	138	72	79	141	NA	82.4371
8.31539e-05	0	1	NA	83	1	0	119	61	107	139	0	596.179
8.31539e-05	0	NA	34	88	1	0	130	80	160	137	NA	442.296
8.25795e-05	0	NA	35	90	1	0	213	98	78	145	NA	118.597
8.14426e-05	0	0	33	78	1	0	157	80	94	138	0	390.655
8.14426e-05	0	0	41	72.2123	1	1	118	60	69	132	0	126.067
8.14426e-05	0	0	NA	85.5213	1	0	178	93	107	139	0	135.332
7.97666e-05	0	NA	44	76	1	0	120	70	134	146	NA	205.601
7.86684e-05	1	0	NA	86.4686	1	0	85	55	147	130	1	303.53
7.86684e-05	0	NA	60	55	1	0	169	83	68	144	NA	117.96
7.75853e-05	0	0	NA	92.5029	1	0	179	98	141	139	1	360.58
7.70494e-05	1	0	NA	92.0813	1	1	155	65	174	131	1	1152.66
7.65172e-05	0	NA	50	61	1	0	141	69	73	129	NA	37.6029
7.59887e-05	0	1	NA	69.9152	1	0	95	62	122	136	0	427.466
7.59887e-05	0	NA	26	81	1	0	146	68	101	141	NA	251.463
7.49425e-05	0	NA	15	64	1	1	80	57	98	136	NA	121.799
7.44248e-05	0	0	39	79.9934	1	0	168	82	158	136	0	265.156
7.34002e-05	1	NA	50	81	1	1	122	72	124	132	NA	79.8114
7.28932e-05	1	0	30	78.1755	1	0	136	53	NA	NA	0	212.57
7.23897e-05	0	0	NA	72.6038	1	0	108	73	91	145	0	345.543
7.13931e-05	0	0	45	81	1	0	144	74	122	142	0	814.502
7.13931e-05	0	NA	12	79	1	1	144	80	174	137	NA	280.596
6.89612e-05	1	1	NA	75	1	1	95	60	199	136	1	759.833
6.84848e-05	0	0	NA	71.2239	1	0	NA	NA	NA	NA	0	380.366
6.52412e-05	0	1	NA	72.215	1	1	98	64	117	143	0	55.8987
6.47906e-05	0	0	NA	93.8555	1	0	150	80	80	135	0	64.9684
6.47906e-05	0	1	62	68.7927	1	0	NA	NA	NA	NA	0	256.745
6.4343e-05	0	NA	NA	58	1	0	169	93	74	142	NA	106.638
6.34572e-05	0	0	NA	70.8954	1	0	175	75	103	137	0	122.999
6.04518e-05	0	NA	23	78	1	1	115	80	186	138	0	1348.21
5.92077e-05	0	NA	68	89	1	0	136	93	121	141	NA	33.9186
5.92077e-05	1	1	15	75.9824	1	1	133	71	256	139	0	979.72
5.83925e-05	0	0	NA	51.344	1	1	185	130	125	135	0	1169.24
5.83925e-05	0	1	25	90.2606	1	0	185	94	175	136	0	238.782
5.64035e-05	1	1	NA	82.3781	1	1	112	59	124	134	0	634.603
5.60139e-05	0	0	NA	80.3247	1	0	120	58	64	120	0	691.834
5.48611e-05	0	0	43	70.8954	1	1	NA	NA	77	142	0	180.427
5.44822e-05	1	NA	29	79	1	1	134	83	85	131	NA	412.51
5.37321e-05	1	0	NA	82.0633	1	1	113	73	175	140	0	523.723
5.3361e-05	0	NA	15	83	1	1	128	72	111	138	NA	61.5671
5.26263e-05	1	0	61	86.819	1	1	115	65	203	143	0	103.539
5.26263e-05	1	0	NA	76.8448	1	0	NA	NA	NA	NA	0	556.547
5.22628e-05	0	NA	36	90	1	0	134	54	87	135	NA	399.843
4.97875e-05	0	NA	16	76	1	0	131	90	139	145	NA	430.292
4.94436e-05	1	NA	59	85	1	1	169	60	163	136	NA	212.802
4.87629e-05	0	NA	20	83	1	1	134	72	124	134	NA	25.3486
4.77594e-05	0	NA	24	87	1	0	203	99	155	131	NA	227.506
4.74295e-05	0	NA	23	77	1	0	125	65	93	122	NA	195.826
4.58139e-05	0	0	62	86.6821	1	0	128	60	91	136	0	224.234
4.54974e-05	0	0	NA	81.9866	1	1	155	70	74	127	0	162.443
4.45611e-05	0	0	NA	80.3576	1	0	140	80	77	134	1	204.081
4.42533e-05	0	1	NA	80.3028	1	0	145	83	138	130	0	376.185
4.3644e-05	0	1	NA	86.307	1	1	NA	NA	NA	NA	0	126.212
4.3644e-05	0	NA	66	86	1	0	103	58	96	132	NA	592.603
4.30432e-05	0	NA	56	42	1	0	181	111	65	141	NA	121.041
4.30432e-05	0	NA	50	72	1	0	170	74	153	139	NA	91.0942
4.18661e-05	0	NA	41	68	1	0	137	84	118	142	NA	411.356
4.1577e-05	0	1	NA	90.9013	1	0	125	72	132	139	0	348.981
4.044e-05	0	NA	35	72	1	1	120	70	136	141	NA	74.1143
3.96078e-05	0	0	NA	76.3137	1	0	191	81	124	139	1	80.6496
3.90625e-05	0	NA	50	77	1	0	137	95	176	141	NA	358.243
3.74712e-05	0	NA	34	76	1	1	155	69	110	138	NA	157.264
3.64466e-05	0	0	NA	87.0463	1	1	150	55	171	132	0	16.5273
3.61948e-05	0	NA	62	80	1	0	120	78	139	140	NA	82.4858
3.59448e-05	1	0	NA	49.3535	1	1	112	54	184	141	0	145.446
3.56965e-05	0	0	58	86.8464	1	0	109	55	102	138	0	292.147
3.40059e-05	0	NA	NA	78	1	0	130	60	99	142	NA	95.1329
3.35377e-05	0	NA	30	59	1	0	118	70	81	110	NA	128.763
3.35377e-05	0	NA	46	85	1	0	160	75	190	144	NA	561.992
3.33061e-05	1	0	NA	71.5278	1	0	162	86	133	138	0	41.7736
3.19493e-05	1	NA	19	84	1	1	85	67	182	143	NA	709.833
2.76214e-05	0	NA	38	77	1	0	140	80	131	137	NA	430.17
2.4551e-05	1	NA	20	77	1	1	110	80	97	127	NA	281.672
2.29069e-05	1	0	NA	95.7172	1	0	100	62	191	148	0	652.833
2.06449e-05	1	NA	15	89	1	0	144	101	132	140	NA	356.967
1.59747e-05	0	NA	64	74	1	1	162	61	129	141	NA	41.1585
1.54305e-05	0	NA	50	87	1	1	149	74	70	123	NA	104.891
7.76891e-06	1	NA	NA	87	1	0	138	57	146	136	NA	54.8358
6.09536e-06	0	0	48	91	1	0	128	62	125	143	0	567.123
