# Supplementary material for: Circulating microRNAs and Outcome in Patients with Acute Heart Failure
Source: PLoS One. 2015 Nov 18;10(11):e0142237. doi: 10.1371/journal.pone.0142237 (PMC4651494; doi:10.1371/journal.pone.0142237)
Supplement: S3 Table — (XLSX) [file pone.0142237.s004.xlsx]

## Sheet: Sheet1
	Min	Max
miR-1	26.2	40
miR-21	19.01	29.27
miR-23	18.82	30.14
miR-126	19.18	30.71
miR-423 5p	23.35	33.71
